# Supplementary material for: Biallelic variants in CHCHD4 are associated with combined OXPHOS defect leading to mitochondrial disease
Source: HGG Adv. 2026 Apr 14;7(3):100615. doi: 10.1016/j.xhgg.2026.100615 (PMC13147372; doi:10.1016/j.xhgg.2026.100615)
Supplement: Table S2. Proteomic data in fibroblasts from a subject with CHCHD4 defect vs control. [file mmc2.xlsx]

## Sheet: Quant&Statistics
Protein annotation						LFG intensity (log2)																				Imputation information (1 = imputed value, 0 = non-imputed value)																				S vs C statistical comparison			S vs S+CHCHD4 statistical comparison
GroupLabel	ProteinGroup	ProteinIds	ProteinNames	GeneNames	Description	NormalisedIntensityLog2_C1	NormalisedIntensityLog2_C2	NormalisedIntensityLog2_C3	NormalisedIntensityLog2_C4	NormalisedIntensityLog2_C5	NormalisedIntensityLog2_C1+CHCHD4	NormalisedIntensityLog2_C2+CHCHD4	NormalisedIntensityLog2_C3+CHCHD4	NormalisedIntensityLog2_C4+CHCHD4	NormalisedIntensityLog2_C5+CHCHD4	NormalisedIntensityLog2_S1	NormalisedIntensityLog2_S2	NormalisedIntensityLog2_S3	NormalisedIntensityLog2_S4	NormalisedIntensityLog2_S5	NormalisedIntensityLog2_S1+CHCHD4	NormalisedIntensityLog2_S2+CHCHD4	NormalisedIntensityLog2_S3+CHCHD4	NormalisedIntensityLog2_S4+CHCHD4	NormalisedIntensityLog2_S5+CHCHD4	Imputed_C1	Imputed_C2	Imputed_C3	Imputed_C4	Imputed_C5	Imputed_C1+CHCHD4	Imputed_C2_+CHCHD4	Imputed_C3+CHCHD4	Imputed_C4+CHCHD4	Imputed_C5+CHCHD4	Imputed_S1	Imputed_S2	Imputed_S3	Imputed_S4	Imputed_S5	Imputed_S1+CHCHD4	Imputed_S2+CHCHD4	Imputed_S3+CHCHD4	Imputed_S4+CHCHD4	Imputed_S5+CHCHD4	p_value_S_vs_C	fold_change_S_vs_C	adjusted_p_value_S_vs_C	p_value_S_vs_S+CHCHD4
A0A024RBG1	A0A024RBG1	A0A024RBG1	NUD4B_HUMAN	NUDT4B	Diphosphoinositol polyphosphate phosphohydrolase NUDT4B	15.211842677413323	15.517158794344223	15.327117524519375	15.129890720830993	15.267671851896697	15.012454317344066	15.139519377420326	15.210492517653178	15.071357609171821	14.998744668587275	15.058093222123045	15.046531474177062	15.193367499343847	15.304907413631387	15.209228688592534	15.264350962722784	15.276484306974476	15.412176174450028	15.28917236928321	15.420874735583457	0	0	0	0	0	0	0	0	0	0	0	0	0	0	0	0	0	0	0	0	0.135684483748385	-0.128310654227354	0.194267798721563	0.021491861181211
A0A075B6J6	A0A075B6J6	A0A075B6J6	LV322_HUMAN	IGLV3-22	Immunoglobulin lambda variable 3-22	12.307347132454371	12.300426924135401	12.282431117116657	11.929718759939394	11.607628865383997	10.992424535383691	13.187298363800615	10.586059600421025	12.087688244741289	11.307248159732389	11.306428193912703	11.536722996521869	11.98143527854344	10.074661660772	10.751707768353794	11.185484528476332	11.240117757635186	12.031129110876078	11.930486509101335	11.579542224936903	1	0	0	1	1	1	1	1	0	1	1	1	0	1	1	1	1	0	1	0	NA	NA	NA	NA
A0A075B6T6	A0A075B6T6	A0A075B6T6	TVAL2_HUMAN	TRAV12-2	T cell receptor alpha variable 12-2	10.34245528853814	12.757727548972012	10.435941066356788	11.781906947156761	11.356221106953713	11.098149292547603	11.988116973897474	11.792024529671325	10.666169588128367	10.396925820023272	10.620879611355415	10.551645952552342	11.729144634202735	11.393667941506056	10.890195865202228	11.2976242248318	11.072769045412695	11.164023672388517	10.673912494092994	10.587249253573876	1	1	0	1	1	1	1	1	1	0	0	1	1	1	0	1	0	1	1	1	NA	NA	NA	NA
A0A096LP01	A0A096LP01	A0A096LP01	SIM26_HUMAN	SMIM26	Small integral membrane protein 26	11.537883285059156	10.55481905060495	11.261748227971827	11.10205955272505	10.582803286929886	12.045510546361527	11.720782923496088	12.039289215226406	11.999874310766705	11.846019203430545	11.48416834819087	10.890933021705543	10.974521013922107	13.318359213099995	12.00297604589561	12.868826412243214	12.53997785095881	12.55219356372844	11.773065009066775	12.84978625050403	0	0	0	1	1	0	0	0	1	0	0	0	1	0	1	0	0	0	0	0	0.130317313383284	0.726328847904652	0.187790950515466	0.0961683278553674
A0A804HLA8	A0A804HLA8;P63218	A0A804HLA8;P63218	GBG5B_HUMAN;GBG5_HUMAN	GNG5;GNG5B	Guanine nucleotide-binding protein G(I)/G(S)/G(O) subunit gamma-5B	13.74943998996522	13.500294168789171	12.950508511136594	13.525789943512581	13.58125943740853	12.756958636572339	11.209364576690016	13.04907595635758	11.721624071275562	12.798022154537275	14.294197124762766	14.469451039238107	14.263437935347875	14.1070617453475	14.452028836607218	12.779354121604674	11.748166136944445	11.435626194520566	12.833362530135405	10.197959817158198	0	0	0	0	0	0	1	0	1	0	0	0	0	0	0	0	1	1	0	1	7.25402895882878e-5	0.855776926098272	2.80474633592186e-4	1.2361187283636e-4
A0AV96	A0AV96	A0AV96	RBM47_HUMAN	RBM47	RNA-binding protein 47	11.154451060994136	10.791488333710214	11.281373699929986	11.072293415831318	11.057429963833744	11.022367813028454	10.560581223895156	11.185649777969497	11.395057442542324	11.175424798589686	12.17994372083485	11.282300527017346	11.169652328060039	10.843519771466273	11.297310504463619	8.98552801798753	9.936413334899061	10.208709893708887	11.139278569502041	10.37610367812649	0	1	0	0	0	0	0	0	0	0	1	1	1	1	1	1	1	0	1	0	0.319872823204274	0.28313807550854603	0.400153063521501	NA
A0AVF1	A0AVF1	A0AVF1	IFT56_HUMAN	IFT56	Intraflagellar transport protein 56	13.174198535735451	13.339404657907824	13.19536451711017	13.597668506028265	13.535992171295	13.679579061472246	13.686828772994248	13.598715522118473	13.641983980370213	13.698758918722627	13.704292737239918	13.802900009596529	13.293830840932829	13.84271372164296	13.426736489174429	13.699756790696021	13.530040495828972	13.72694188024665	13.476961326634182	13.760886242784911	0	0	0	0	0	0	0	0	0	0	0	0	0	0	0	0	0	0	0	0	0.0995337735848159	0.245569082101991	0.149601599368227	0.841157994773425
A0AVI4	A0AVI4	A0AVI4	TM129_HUMAN	TMEM129	E3 ubiquitin-protein ligase TM129	12.15043274469653	13.140963939006456	13.229811704317349	12.718203201852338	13.116798793375189	13.14870695010746	13.106814817590372	13.235131676930575	13.240269602231635	12.899192627614815	11.743530114975938	12.56663918166099	12.482573537544994	12.458842329517505	12.448578368866599	13.080104662830943	13.50393751272361	13.259266601357178	13.216244161667866	12.961731838856355	0	0	0	0	0	0	0	0	0	0	0	0	0	0	0	0	0	0	0	0	0.0470071279815954	-0.531209370136363	0.0782963696534678	4.57427290155969e-4
A0AVT1	A0AVT1	A0AVT1	UBA6_HUMAN	UBA6	Ubiquitin-like modifier-activating enzyme 6	18.132178380915544	18.33427328530719	18.335098080242783	18.212059345948457	18.368455306039458	18.037107197836058	17.976116567946907	17.924574771439822	17.95452008964424	17.95800321766366	18.19962921515467	18.179991677278235	18.253473580906217	17.96210523369712	18.191092959810668	18.143637313541298	18.149092138425857	18.19078440215953	18.26721646006076	18.093469147241564	0	0	0	0	0	0	0	0	0	0	0	0	0	0	0	0	0	0	0	0	0.0927841071687918	-0.119154346321302	0.14060590262013	0.844596058590431
A0FGR8	A0FGR8	A0FGR8	ESYT2_HUMAN	ESYT2	Extended synaptotagmin-2	17.73310140825679	17.68311798411578	17.753203688801175	17.711424998603743	17.73958945056248	17.991388978798355	17.959441665438902	17.998662042686934	18.01492492327007	17.930333093510054	17.85846673468332	17.820989153656434	17.796698732548613	17.85226736803146	17.857950630974507	17.964786451300096	18.029395079922423	17.96902670215077	18.010571812660224	18.049635872360046	0	0	0	0	0	0	0	0	0	0	0	0	0	0	0	0	0	0	0	0	0.00668236857887713	0.113187017910871	0.0143282996681916	5.29231530300947e-4
A0JNW5	A0JNW5	A0JNW5	BLT3B_HUMAN	BLTP3B	Bridge-like lipid transfer protein family member 3B	14.51585380622913	14.54574278562153	14.72441792605845	14.61025781581268	14.463198657295813	14.554804664248044	14.635497074537923	14.673585131328958	14.583194445081379	14.73370387046389	14.46386916887625	14.378274532303664	14.419565225514113	14.639979378156369	14.444160774313179	14.762610426582437	14.766508203871636	14.706048074168955	14.78710673605183	14.700672706713954	0	0	0	0	0	0	0	0	0	0	0	0	0	0	0	0	0	0	0	0	0.178295803391045	-0.102724382370798	0.244573141225265	7.72106612406175e-4
A0PJW6	A0PJW6	A0PJW6	TM223_HUMAN	TMEM223	Transmembrane protein 223	14.669488565602887	14.851070666952436	14.89718841893061	14.698498490743752	14.823038774564479	14.721611903884371	14.206129146901077	14.321477182228312	14.571580827440929	14.157496945108404	14.790888082713451	14.56108503698767	14.505116829227862	13.83455005631161	14.978098184687482	14.314604485210891	14.607578833556245	14.636715239245408	14.833003708923746	14.630409339531383	0	0	0	0	0	0	0	0	0	0	0	0	0	0	0	0	0	0	0	0	0.174484108708376	-0.253909345373218	0.240331694672218	0.710522679715111
A0PJZ3	A0PJZ3	A0PJZ3	GXLT2_HUMAN	GXYLT2	Glucoside xylosyltransferase 2	10.075994821665645	11.762706379123772	12.341974631746933	12.06553394210732	12.051174946757412	12.435990727186226	10.657165327942222	11.735845203682517	11.667546237078168	12.75631271328497	13.273527545347905	13.429367508881892	13.548412541044154	13.933893473586863	13.638311460336498	12.829825781051667	12.218030375884375	12.386312498718056	12.399924081526242	12.779871166599747	1	1	0	0	0	1	1	1	0	1	0	0	0	0	0	0	0	0	0	0	3.21360804805621e-4	1.90522556155925	0.00102048607389741	4.36087352484589e-5
A0PK00	A0PK00	A0PK00	T120B_HUMAN	TMEM120B	Transmembrane protein 120B	12.997511177964727	12.850376344996887	12.906858660599218	12.412522214854684	12.426456087831603	12.933061735924335	12.56253818455268	12.461773583841874	12.583799704699159	12.52998439196366	12.235493722951835	11.955010505215292	11.712243248244269	12.616061737115167	12.62082464072471	11.95246097900076	12.076561767261659	12.417557196203534	12.068371875079272	12.216821628003936	0	0	0	0	0	0	0	0	0	0	0	0	0	0	0	0	0	0	0	0	0.0445725541617118	-0.490818126399169	0.0747070308670264	0.700053319664635
A1A4S6	A1A4S6	A1A4S6	RHG10_HUMAN	ARHGAP10	Rho GTPase-activating protein 10	14.59553139963766	14.488681193221014	14.352029627957448	14.607064407948721	14.488712570276363	14.63729846091537	14.621811502837934	14.614416536850085	14.678484604440412	14.83475249027907	14.859903566018277	14.849077622835727	14.848901633741523	15.051094207423287	14.764964865417387	14.925688874985724	14.904291216370892	14.903947729313265	14.923698883295073	15.01263763199636	0	0	0	0	0	0	0	0	0	0	0	0	0	0	0	0	0	0	0	0	3.12004621657234e-4	0.368384539279001	9.95904835755767e-4	0.344642854717681
A1L0T0	A1L0T0	A1L0T0	HACL2_HUMAN	ILVBL	2-hydroxyacyl-CoA lyase 2	17.75552657552196	17.788253143502082	17.78381675932018	17.606846155156063	17.64535586924502	16.991964648645357	16.87378052269316	16.855476843215815	16.88608949611059	16.852675800159005	17.735556023911535	17.771566843089403	17.732670924025022	17.69820273947354	17.700683542476078	17.52221370011166	17.63011067287819	17.500779650167875	17.57733293236504	17.584162444942518	0	0	0	0	0	0	0	0	0	0	0	0	0	0	0	0	0	0	0	0	0.801479190792813	0.0117763140460525	0.844355377787118	0.00109701987638302
A1L4H1	A1L4H1	A1L4H1	SRCRL_HUMAN	SSC5D	Soluble scavenger receptor cysteine-rich domain-containing protein SSC5D	13.07511642453299	13.260366806223248	13.340003058475471	13.093713006002602	13.057149002322754	13.30806878395254	12.949668063931734	11.82119997805645	13.127012528896973	13.358843474166777	14.032639837857271	14.015946382054164	14.202361089687567	14.763865914012282	14.326696316084334	14.813590823062079	14.776294226002241	14.86201253222173	14.551840414507264	14.772953705431952	0	0	0	0	0	0	0	0	0	0	0	0	0	0	0	0	0	0	0	0	7.03516445785943e-6	1.10303224842771	3.87804973382004e-5	0.00347218083808503
A1X283	A1X283	A1X283	SPD2B_HUMAN	SH3PXD2B	SH3 and PX domain-containing protein 2B	16.712486698130746	16.773049035461753	16.787762301889323	16.71549284510692	16.79340009848382	16.17549107445756	16.092686953155727	15.997177275250024	16.17798979126857	16.09812052100991	16.675336853847643	16.68284374659352	16.695160310068964	16.748494253295114	16.692424800547396	16.089795968186824	16.144477018374882	16.00151595265037	16.18505156341791	16.091972495184187	0	0	0	0	0	0	0	0	0	0	0	0	0	0	0	0	0	0	0	0	0.149368611112084	-0.0575862029439875	0.210587408630317	2.15827743324919e-8
A1XBS5	A1XBS5	A1XBS5	CBAR1_HUMAN	CIBAR1	CBY1-interacting BAR domain-containing protein 1	13.867075991283759	13.811575388375799	13.622829712990459	13.444432579201267	13.759888183221834	14.17168502976953	14.231731194871546	14.088498412049278	14.06264488709941	13.970015989067308	14.149405772530608	14.479616082457566	14.178968233183184	14.136454486048779	14.093409310960228	14.117772951084593	14.441491779304727	13.723671608881514	14.390975006155534	14.317349013933514	0	0	0	0	0	0	0	0	0	0	0	0	0	0	0	0	0	0	0	0	4.76342060310301e-4	0.506410406021446	0.00143313874376391	0.946143216454874
A1Z1Q3	A1Z1Q3	A1Z1Q3	MACD2_HUMAN	MACROD2	ADP-ribose glycohydrolase MACROD2	13.756712675508098	13.786136870722753	13.60400875683414	13.509020311102962	13.550722740265519	13.452588742884505	13.743561670560743	13.582671249182006	13.607919756196138	13.540757687444144	11.276490580773533	11.052445860329783	12.63424070545827	12.752104626316207	12.563653895346864	13.80596549822058	13.350027543338852	13.145777744995781	13.695141274695406	13.453257771123031	0	0	0	0	0	0	0	0	0	0	1	1	1	0	0	0	0	0	0	0	5.12902210524183e-4	-1.58553313724176	0.0015276518830737	0.0014301558217106
A2RRP1	A2RRP1	A2RRP1	NBAS_HUMAN	NBAS	NBAS subunit of NRZ tethering complex	16.171851143750896	16.245095849819872	16.246623708743076	16.104451331689056	16.274148800671743	16.087388251458147	16.129761957275583	16.08535004400251	16.044208391156648	16.063449855469297	16.231326198366435	16.204399202655978	16.23121180376307	16.231431208377725	16.171567761324766	16.118612634097772	16.13681693073365	16.138937708811525	16.044716418450694	16.097608327789246	0	0	0	0	0	0	0	0	0	0	0	0	0	0	0	0	0	0	0	0	0.902063288046935	0.00555306796266564	0.923376405325183	0.0161705772612397
A2RTX5	A2RTX5	A2RTX5	SYTC2_HUMAN	TARS3	Threonine--tRNA ligase 2, cytoplasmic	14.281958996444523	14.283406729718271	14.158230978397134	14.300402613312468	14.419170165028538	14.453071246364193	14.475062077126653	14.42251816593752	14.367339665807656	14.321667428193066	15.187359806322142	15.317967226781834	15.432848518792946	15.178594830673955	15.126373763560567	14.834875911686028	14.759898583235106	14.820034326583327	14.792968180481612	14.595589673394024	0	0	0	0	0	0	0	0	0	0	0	0	0	0	0	0	0	0	0	0	4.20279947924548e-8	0.959994932646104	5.63004203144118e-7	2.87353901776497e-5
A2RU67	A2RU67	A2RU67	F234B_HUMAN	FAM234B	Protein FAM234B	13.296041494250858	13.168004513551256	12.861610369701998	13.061145015437363	12.98145668531415	13.484218708433163	13.917446673982733	13.25294477975072	13.387034518432356	13.259243058395393	12.911384497195556	13.214877631970403	12.95994218065963	13.178492128038553	12.934977148074895	14.134883507655184	13.50117787188253	13.532343748540626	13.660853853569645	13.714792865066489	0	0	0	0	0	0	0	0	0	0	0	0	0	0	0	0	0	0	0	0	0.785859312592144	-0.0337168984633145	0.832275685838535	3.3378247013731e-4
A2RUC4	A2RUC4	A2RUC4	TYW5_HUMAN	TYW5	tRNA wybutosine-synthesizing protein 5	13.772118654345787	13.665591297797476	14.323589618361547	13.971803977134059	13.693563184843022	14.368219967519936	13.85584179604994	13.84708671661975	14.071252848180373	13.887848896493528	14.069307102069647	13.740866440737673	14.093896182426953	13.945919291379022	14.003658450323208	14.00864746090921	13.892049438356253	14.022619222348506	14.23912113181231	14.254379092820313	0	0	0	0	0	0	0	0	0	0	0	0	0	0	0	0	0	0	0	0	0.523579708978497	0.0853961468909255	0.600700167114608	0.265840297126568
A2VDF0	A2VDF0	A2VDF0	FUCM_HUMAN	FUOM	Fucose mutarotase	10.57301937213223	11.075420317496565	11.029205221693912	11.22642313861071	10.567759299948492	9.692514378739931	9.148128259567422	9.777778043299334	9.61328484727055	9.5278855163263	10.95092589795694	11.070207197761382	10.350364640342839	10.633640086664562	10.25817733715415	11.937277297099781	11.515383815814749	10.02307069181651	10.35604494871436	10.32946438799737	1	1	1	1	1	0	0	0	0	0	1	1	0	0	0	1	1	1	1	1	0.406684279127207	-0.241702438000408	0.48759528753995	0.668305353179533
A2VDJ0	A2VDJ0	A2VDJ0	T131L_HUMAN	TMEM131L	Transmembrane protein 131-like	12.661194667933756	11.054292276827217	11.770403738415647	11.562147004726949	11.939891372696115	10.93783723269018	10.386013347382594	12.530360002335783	11.659037046567372	12.002435309053766	12.369133821035467	11.962187494145391	12.300449804535708	11.892064621742989	11.88749480810915	11.24637245649552	11.631022407972425	11.206611481061593	11.7637559728167	11.920725019751181	0	0	0	0	0	0	0	0	0	0	0	0	0	0	0	0	0	0	0	0	0.325465067642228	0.284680297793805	0.405977473312588	0.0258174632969268
A3KMH1	A3KMH1	A3KMH1	VWA8_HUMAN	VWA8	von Willebrand factor A domain-containing protein 8	15.264207996593125	15.478115481463622	15.35496214958296	15.00189634091395	15.297668608914364	15.61148306153654	15.679713748797841	15.434647772686423	15.506756958469593	15.558322050792912	16.4369652405482	16.50950595817547	16.38960445315385	16.593068639741837	16.513446948682887	16.967417662657162	16.999746819323704	17.01105249980062	16.990236949527585	17.096529864973856	0	0	0	0	0	0	0	0	0	0	0	0	0	0	0	0	0	0	0	0	1.00264199936865e-8	1.20914813256684	1.77008273677086e-7	2.10864225236803e-7
A3KN83	A3KN83	A3KN83	SBNO1_HUMAN	SBNO1	Protein strawberry notch homolog 1	13.65430037494371	13.732167425663386	13.9097149854219	13.462642854385557	13.597167996631953	13.88412281015025	13.925637883831612	13.592573831037898	13.977628747314428	13.86524997211658	14.002270035173378	13.90411713041157	14.113847955466543	13.89350062724197	14.172911867821396	13.969404509946354	13.915860710300898	14.015327930490415	13.822451331657675	13.908730361033795	0	0	0	0	0	0	0	0	0	0	0	0	0	0	0	0	0	0	0	0	0.00475304054311499	0.346130795813664	0.0106620822706596	0.262289973831534
A4D126	A4D126	A4D126	ISPD_HUMAN	CRPPA	D-ribitol-5-phosphate cytidylyltransferase	13.025381837166892	13.637156923924314	12.530950049698749	12.957631706584392	10.817469247859485	12.398960079965631	12.72235501738606	10.588932050018343	12.808588172786635	11.92452304500894	13.061352627208757	13.496429392904648	13.118173788288711	12.830657805699346	12.353929727313085	12.772277454360742	12.417409514189933	12.57526977993618	13.196709694576032	12.852556818137852	0	0	0	0	1	0	0	1	0	0	0	0	0	0	0	0	0	0	0	0	0.417522629177045	0.378390715236144	0.498576262344162	0.350394192630032
A4D1E9	A4D1E9	A4D1E9	GTPBA_HUMAN	GTPBP10	GTP-binding protein 10	13.600702761710062	14.052703891399414	14.031899314202631	13.91585137594287	14.0425827830037	14.56171157318371	14.621296403818764	14.594575374038678	14.747857300095939	14.518690033909634	13.991052326919878	13.988569309154695	13.951357576512953	13.851924683529079	13.581824327919485	14.209735114490481	14.31149999344623	14.275731682813575	14.360243549384128	14.350745851876539	0	0	0	0	0	0	0	0	0	0	0	0	0	0	0	0	0	0	0	0	0.632642654837418	-0.0558023804445167	0.701979483821465	4.16696689400617e-4
A4D1P6	A4D1P6	A4D1P6	WDR91_HUMAN	WDR91	WD repeat-containing protein 91	14.747332847722218	14.925313352435976	14.936748345112663	14.712408777140606	14.862317713287348	14.88475721028227	14.902959159603308	14.899186961925631	14.930400090354935	14.85819474068089	14.410371847382393	14.426179563980456	14.393886466188196	14.589978781771315	14.407964774504311	14.800333708940245	14.753968827470365	14.941556605900995	14.722396646043894	14.803545917145737	0	0	0	0	0	0	0	0	0	0	0	0	0	0	0	0	0	0	0	0	1.10927121052628e-4	-0.391147920374427	4.02845888190673e-4	1.22196026498145e-4
A4D1U4	A4D1U4	A4D1U4	DEN11_HUMAN	DENND11	DENN domain-containing protein 11	12.405652061280371	10.089312554390155	11.818046859086534	11.377778077542528	12.695341405490323	10.264040505685475	11.758264862365788	11.760607687287997	12.197010842462905	11.453671898506341	12.088592819129165	12.290946160274695	12.08057439369184	10.847090602237836	11.793139946891431	10.963481348992055	11.895427597376743	10.947549277868504	11.013483196598926	11.32379224960365	0	1	0	1	0	1	0	0	0	0	0	0	0	1	0	0	0	0	0	0	0.766389767261574	0.142842592887016	0.815968914001264	0.0818922704064495
A4D2B0	A4D2B0	A4D2B0	MBLC1_HUMAN	MBLAC1	Metallo-beta-lactamase domain-containing protein 1	14.119848958336803	14.709568507680348	14.317603396438237	14.41922943099838	14.53630793389865	14.522599920350425	14.145024605165716	14.291235463706988	14.501681713697783	14.300388312637022	14.406331249000655	14.432581046792052	14.46406706986872	14.008034628489883	14.848158331905159	13.939285356478686	14.37642388445644	14.453450702396143	14.837849641807072	14.24239260968417	0	0	0	0	0	0	0	0	0	0	0	0	0	0	0	0	0	0	0	0	0.940709291023364	0.011322819740812	0.953652802327337	0.729124618981528
A4FU01	A4FU01	A4FU01	MTMRB_HUMAN	MTMR11	Myotubularin-related protein 11	12.16115393274001	12.527980297629512	12.145871660868204	11.993079908712994	11.998618634651262	13.005357878578842	13.263578777258783	12.2188053803736	12.906178464904915	12.613133335576428	11.825276830054866	12.41147126568547	12.074288669021792	12.138454205715439	11.821602601938794	12.820073230060226	12.812646626610077	12.71915348672169	12.79613900368615	12.842479991554296	0	0	0	0	0	0	0	0	0	0	0	0	0	0	0	0	0	0	0	0	0.549962957529584	-0.111122172437124	0.625177136416562	3.22391297408803e-4
A5D8V6	A5D8V6	A5D8V6	VP37C_HUMAN	VPS37C	Vacuolar protein sorting-associated protein 37C	15.167759177446593	15.051914138988858	15.21889239101315	15.206014645174195	15.27594987515637	14.864403809553364	14.961408995932448	14.749639013448524	15.094015812130996	14.952117849335737	15.551675221507491	15.687867725633646	15.585244249582688	15.143104151157216	15.603449590108646	15.334971555027462	15.205522184169014	15.224144911264615	15.554591849295536	15.153381817851582	0	0	0	0	0	0	0	0	0	0	0	0	0	0	0	0	0	0	0	0	0.0051551413272948	0.330162142042102	0.011445556160185	0.0654850378755019
A5PLL7	A5PLL7	A5PLL7	PDES1_HUMAN	PEDS1	Plasmanylethanolamine desaturase 1	13.510418037801713	13.77620682250122	13.422393330942478	13.483715026885998	13.653595248123885	12.726288418743472	12.848396034537757	12.973202274115005	13.1092642363386	13.161051556024217	13.247721357050809	13.288606573303372	13.081293684920128	13.760335316107488	13.37132743350101	13.134934831935327	12.196036493951546	12.775768696930728	11.943089855845862	12.542175812257796	0	0	0	0	0	0	0	0	0	0	0	0	0	0	0	0	0	0	0	0	0.122307129197819	-0.219408820274497	0.177943663191236	0.00297730220448174
A5PLN9	A5PLN9	A5PLN9	TPC13_HUMAN	TRAPPC13	Trafficking protein particle complex subunit 13	13.34125472194644	13.581518373015703	13.408130679705897	13.412940263858841	13.366212915026786	13.309348449674978	13.488630988512988	13.387142251584596	13.488116289500141	13.387815401578559	13.52510477530687	13.241001461487377	13.405340937044839	13.579634144038142	13.573055409708704	13.438518982791862	13.539049732258661	13.368601946862185	13.861513446307052	13.997585270071479	0	0	0	0	0	0	0	0	0	0	0	0	0	0	0	0	0	0	0	0	0.66736951083779	0.0428159548064553	0.732133401227058	0.215072934230443
A5YKK6	A5YKK6	A5YKK6	CNOT1_HUMAN	CNOT1	CCR4-NOT transcription complex subunit 1	16.763536583977263	16.85402828687829	16.87072592612516	16.771450781150023	16.920678504459115	16.651766469064444	16.64446188181858	16.585611027631927	16.586227004915852	16.599580191520317	17.10271389510998	17.064332275783247	17.139231570719353	16.844705764411938	17.030753336769234	16.75510925356372	16.77070260237457	16.737009621053033	16.73997833403053	16.713211967493304	0	0	0	0	0	0	0	0	0	0	0	0	0	0	0	0	0	0	0	0	0.00620944770914605	0.200263352040782	0.0134183670500959	1.95534898049925e-4
A6NCE7	A6NCE7;Q9GZQ8	A6NCE7;Q9GZQ8	MLP3B_HUMAN;MP3B2_HUMAN	MAP1LC3B;MAP1LC3B2	Microtubule-associated protein 1 light chain 3 beta 2	16.442915965710323	16.84203108431127	16.559499580556643	16.549086731372107	16.223877272575493	17.062151569368474	17.143193855811777	17.17919961644346	16.768378194577156	17.028683101377734	16.927164519653058	16.69261550169458	16.85151725867989	16.78313893032626	16.95418494839152	16.91793144428161	17.22734330664958	17.075134395773553	16.88445673973052	16.955207169766993	0	0	0	0	0	0	0	0	0	0	0	0	0	0	0	0	0	0	0	0	0.00822088157235241	0.318242104843893	0.0171143807278973	0.0406492162590931
A6NCL7	A6NCL7	A6NCL7	AN33B_HUMAN	ANKRD33B	Ankyrin repeat domain-containing protein 33B	11.111075917494334	10.577811688699327	10.429647344988073	11.482829560158939	10.061681706606073	11.39440410911228	11.032445271945617	11.292614973978829	12.053874985935309	11.362590429757162	10.776536258311847	11.076872989809832	12.091368403838821	10.79033767855722	11.389836074279163	10.492424050122874	11.131339411067543	10.836407425192952	11.701059501515948	12.059855222190642	1	1	0	1	0	1	0	0	0	0	1	1	1	1	1	0	1	1	1	1	NA	NA	NA	NA
A6NDG6	A6NDG6	A6NDG6	PGP_HUMAN	PGP	Glycerol-3-phosphate phosphatase	16.585914649304435	16.79630582965923	16.699287768369683	16.8313443598614	16.78848894306976	16.98351693784148	16.927025590805314	16.70865283568653	16.89114289042691	16.804307514604247	16.49157755534055	16.49073181690334	16.650154213675094	16.314045036204476	16.67312961098274	16.53209866963319	16.97971545580853	16.91408142409678	16.930806625171623	16.76713697743415	0	0	0	0	0	0	0	0	0	0	0	0	0	0	0	0	0	0	0	0	0.0137798273173207	-0.216340663431655	0.0269510287819242	0.00804098868603584
A6NDU8	A6NDU8	A6NDU8	RIMC1_HUMAN	RIMOC1	RAB7A-interacting MON1-CCZ1 complex subunit 1	14.891840650582813	14.690674621828133	14.64717170280007	14.919831664003008	14.716535480481365	14.849571255442399	14.829187570370753	14.979608289509672	14.914604696622048	14.957410431834811	14.759175603794533	14.545048925506478	14.7778203628376	14.402032757718304	14.839873005558365	14.605236424765698	14.865597963525	14.75180554478769	14.772536240306204	15.102578582289409	0	0	0	0	0	0	0	0	0	0	0	0	0	0	0	0	0	0	0	0	0.278602460289666	-0.108420692856024	0.356253784177038	0.176790490747867
A6NED2	A6NED2	A6NED2	RCCD1_HUMAN	RCCD1	RCC1 domain-containing protein 1	13.659037046567372	13.475784086504083	13.493355121494906	13.890368788814062	13.499696428888667	13.66141069809065	13.949689947289977	13.93692313750918	13.827888474869109	14.118300345324474	13.830515206976838	13.845392038441135	13.752244734096543	14.23016307647745	13.918909811130293	14.217245865408612	13.713354292383006	14.053959810930829	14.140118790370733	13.927518727671822	0	0	0	0	0	0	0	0	0	0	0	0	0	0	0	0	0	0	0	0	0.0200591691227743	0.311796678970632	0.0372939551192382	0.431055967488619
A6NFI3	A6NFI3	A6NFI3	ZN316_HUMAN	ZNF316	Zinc finger protein 316	11.557792973799051	12.02424279126251	11.139244363347547	11.439628331582332	10.810756377844934	12.141043795126635	11.121960823319823	11.381580802506951	10.745472651893206	11.638635017508735	11.036125521917274	12.133848613138035	11.968717185854455	11.732913600470773	11.247636809580563	11.74534239033844	11.749735372849184	11.59219538490805	11.851733427748874	12.370346851358457	1	0	0	0	0	0	0	0	0	0	0	0	0	0	0	0	0	0	0	0	0.456340165064851	0.229515378624946	0.536536074958894	0.37268349702159
A6NFQ2	A6NFQ2	A6NFQ2	TCAF2_HUMAN	TCAF2	TRPM8 channel-associated factor 2	12.967871075782801	14.171051666896597	13.510875406392884	13.155981919715867	13.156525552918707	10.826964636097555	11.568663072832452	12.554456950323596	11.971802181273079	12.136930251103408	15.2173935616551	15.031597829437592	14.520428387432235	15.31958745326066	15.150262955849179	13.66967125144955	13.951794668530301	13.649727716199946	12.854301554513096	13.914142170823519	0	0	0	0	0	1	1	0	0	0	0	0	0	0	0	0	0	0	0	0	1.36856183636503e-5	1.65539291318558	6.8215317900906e-5	3.07785115276976e-5
A6NFY7	A6NFY7	A6NFY7	SDHF1_HUMAN	SDHAF1	Succinate dehydrogenase assembly factor 1, mitochondrial	13.075298634181662	11.736558369836615	13.048529445809944	12.430716498894157	12.804042262046684	12.963062238174432	12.236334157181728	10.087642763911088	10.384097755315679	12.758475164578666	11.316903736592067	11.5402152371246	10.403092366549984	12.256185095610995	11.469992782860103	12.907853949102405	12.486855128670888	12.335859266033806	11.749590173072225	12.610630400609068	0	0	0	0	0	0	0	1	1	0	0	0	1	0	0	0	0	0	1	0	0.00540613545274798	-1.22175119840626	0.0119407734901665	0.00980108106014589
A6NGC4	A6NGC4	A6NGC4	TLCD2_HUMAN	TLCD2	TLC domain-containing protein 2	12.17703950349418	11.856613436283805	11.523385528756645	11.975958995378596	11.981802717371707	12.843944598894048	12.821475050096538	13.191341493578697	12.913571985498969	12.89558096227124	13.142611274084972	12.931642433419363	12.528029151539362	13.371885522873947	13.063010760863513	14.14749909532663	13.980594811792777	13.813731096769528	13.750455769628402	14.117204772362927	0	1	0	0	0	0	0	0	0	0	0	0	0	0	0	0	0	0	0	0	1.00888167533899e-4	1.10447579229925	3.71778695532967e-4	5.44442303150081e-5
A6NHL2	A6NHL2	A6NHL2	TBAL3_HUMAN	TUBAL3	Tubulin alpha chain-like 3	14.810566614217931	14.249543115063677	14.775908582463476	14.850450578204516	15.555865273406528	13.77953469805662	14.728473268315312	14.222085453701336	14.4917904779985	14.708512740480636	15.551047315545956	15.554217098779658	15.316854252847406	14.571219354438309	13.823635928918454	14.83189603935266	13.553833253348174	13.337482531365835	13.233366523879766	14.087628582538464	0	0	0	0	0	0	0	0	0	0	0	0	0	0	0	0	0	0	0	0	0.754276757672413	0.114927957434727	0.806177918755086	0.0181590303761902
A6NHR9	A6NHR9	A6NHR9	SMHD1_HUMAN	SMCHD1	Structural maintenance of chromosomes flexible hinge domain-containing protein 1	15.735394716511495	15.542028256740592	15.593283150069178	15.643884367137073	15.594986426093364	14.67130885461692	14.655653700287425	14.674435051349166	14.67574206771207	14.547810319046576	15.392599171640292	15.444011907076726	15.366260734454011	15.280991825334286	15.306125788791112	14.97734253911334	15.22461975349321	15.088245801325286	15.02202964174725	15.224325821971108	0	0	0	0	0	0	0	0	0	0	0	0	0	0	0	0	0	0	0	0	4.11881334247285e-4	-0.263917497851056	0.00126290317291201	0.00212509100117308
A6NHX0	A6NHX0	A6NHX0	CAST2_HUMAN	CASTOR2	Cytosolic arginine sensor for mTORC1 subunit 2	14.03929607036631	13.904493506096962	14.118113750940603	13.865646289027065	14.41481734468885	14.873439306087324	15.358349005394352	15.057737943103728	15.099997008596134	14.935201890171129	15.048559245334829	15.283826300767	15.273715479635753	14.380163404124206	14.859636695444232	15.397530917750236	15.34869358002843	15.416784335381873	15.228397843065721	15.340183921423527	0	0	0	0	0	0	0	0	0	0	0	0	0	0	0	0	0	0	0	0	2.49079048208115e-4	0.900706832837248	8.15843306656332e-4	0.028593576884867
A6NIH7	A6NIH7	A6NIH7	U119B_HUMAN	UNC119B	Protein unc-119 homolog B	16.11984288064538	16.146558732120276	15.973849806136153	16.161968356318056	16.125266142098745	17.082138643664184	17.034960122140983	16.94919977170039	16.985197097459213	16.71882716440229	16.807908305220167	16.691416389800413	16.91459535413394	16.487274800576024	16.855428175861846	16.763082659545315	16.902292669721742	16.899026424818604	17.12794395792126	16.760382101074793	0	0	0	0	0	0	0	0	0	0	0	0	0	0	0	0	0	0	0	0	4.04379868752855e-6	0.645827421654761	2.43143634512688e-5	0.153477127458445
A6NIX2	A6NIX2	A6NIX2	WTIP_HUMAN	WTIP	Wilms tumor protein 1-interacting protein	10.911921595545923	10.23078935140876	12.59204686287346	11.68124646205353	8.96199078443609	9.389424841107598	9.444014755115811	9.201432928371096	10.043314426542015	11.776296955272707	9.56652407462063	9.22043879143409	9.051826135500422	8.651711878131556	9.575507102550228	8.9484022763827	10.418611628316139	8.703879355339028	11.708682657198597	9.445706014774688	1	1	1	1	0	0	0	0	0	1	0	0	0	0	0	0	0	0	1	0	0.0199313990849697	-1.66239741481616	0.0370994342001932	0.311261318147276
A6NJ78	A6NJ78	A6NJ78	MET15_HUMAN	METTL15	12S rRNA N(4)-cytidine methyltransferase METTL15	13.932537734788514	13.875144582665913	13.819360830916883	13.882471107768614	13.723479636331582	14.28953623543039	14.18916821804592	14.481351672731453	14.253707166914	14.330552798103918	13.744676191753785	13.92095757371801	13.896256709634581	14.254873607548928	13.878050912728536	14.642508669585261	14.371769839156586	14.6523800545876	14.496142238479248	14.659009163607	0	0	0	0	0	0	0	0	0	0	0	0	0	0	0	0	0	0	0	0	0.362169188199379	0.0923642205824677	0.443444247390471	5.45406196827138e-5
A6NKT7	A6NKT7	A6NKT7	RGPD3_HUMAN	RGPD3	RanBP2-like and GRIP domain-containing protein 3	12.803418892765245	10.371645979247411	10.6683327710751	10.84305737358767	10.933565261897266	12.014159989201064	10.895431384360576	11.398100218082533	11.066445782751899	12.413684224408637	11.357734753975759	10.139858276140169	11.267900315210147	10.856059750507566	11.470719509466807	10.87708529153781	11.998794984593548	11.420839216824268	11.621088780389949	10.916909507434262	1	0	1	0	0	0	0	1	0	1	1	0	1	0	1	1	1	0	1	0	0.823304769483973	-0.10554953465445	0.863263700603616	NA
A6NMY6	A6NMY6	A6NMY6	AXA2L_HUMAN	ANXA2P2	Putative annexin A2-like protein	15.117813526717782	15.343418232717465	14.749429514284458	14.75419333040941	14.140158742380551	15.918728164590032	14.974342883498652	15.61624442138789	15.53269074559627	15.502632935082918	14.49522420946278	13.616744099798547	14.534916845688723	16.27460564953972	16.066129143271187	15.818382455041155	16.057333918388178	16.332228904203344	15.774030310896467	16.057780242813198	0	0	0	0	0	0	0	0	0	0	0	0	0	0	0	0	0	0	0	0	0.733646013772638	0.176521320250263	0.788438294500898	0.0658999475972113
A6ZKI3	A6ZKI3	A6ZKI3	RTL8C_HUMAN	RTL8C	Retrotransposon Gag-like protein 8C	14.874169699448855	14.583928950548339	14.274574712151384	13.821694272860302	14.123903145882624	14.07751673673806	14.659382750512131	14.530796465560313	14.57146824720058	14.737273754162686	14.428386346179513	14.752542679287702	14.315835924761325	14.585784114483445	14.233327573339833	14.824287540349205	14.923021010178655	14.528356430068662	14.589200526511858	14.774457639565288	0	0	0	0	0	0	0	0	0	0	0	0	0	0	0	0	0	0	0	0	0.494301982563429	0.127521171432067	0.573264417630717	0.034531048054143
A7E2V4	A7E2V4	A7E2V4	ZSWM8_HUMAN	ZSWIM8	Zinc finger SWIM domain-containing protein 8	14.77422597105678	14.61871241185132	14.591311957683162	14.703070842768977	14.722503380703854	14.990418676787687	15.000136478976064	15.003750671086987	14.839257927519995	14.970748523482346	14.675769629146961	14.681858804172606	14.541042150163019	14.678853182693297	14.379953651561266	14.634964158265984	14.689572173825194	14.601834612790023	14.67683309831214	14.510331492295608	0	0	0	0	0	0	0	0	0	0	0	0	0	0	0	0	0	0	0	0	0.244084191116279	-0.09046942926539	0.318984965236748	0.673852313509442
A8CG34	A8CG34	A8CG34	P121C_HUMAN	POM121C	Nuclear envelope pore membrane protein POM 121C	14.03876470044154	13.83482654439027	13.8732422287488	13.207336205431336	13.790379044742462	14.063285526687777	14.33742677934508	14.254393856908681	14.28290742586881	14.3242860440563	13.537364021894394	13.61437627433576	12.898618391305	14.477170091519296	13.595945092345143	14.400178993625433	14.316295675745916	14.111062294412136	13.557212380804827	14.050018668552331	0	0	0	0	0	0	0	0	0	0	0	0	0	0	0	0	0	0	0	0	0.633130656283278	-0.124214970470963	0.702261584571059	0.0970759795233218
A8K855	A8K855	A8K855	EFCB7_HUMAN	EFCAB7	EF-hand calcium-binding domain-containing protein 7	13.113872367307422	12.880130665358793	12.97103334747019	12.415644071503992	13.04861118017845	12.550198457078729	12.997463545315252	13.129357081976663	12.94203792674516	12.901428836465813	12.440007444924213	12.850110636951676	12.26165127769459	12.503629490302586	10.576867098341308	12.954056324364071	13.129406993223013	13.12145419283322	12.988109482069161	13.010566567917287	0	0	0	0	0	0	0	0	0	0	0	0	0	0	1	0	0	0	0	0	0.065004649442969	-0.759405136720893	0.103188923112745	0.0256035012297019
A8MSI8	A8MSI8	A8MSI8	LYRM9_HUMAN	LYRM9	LYR motif-containing protein 9	12.546933034105654	13.187939672342091	12.814205922230078	12.091600671887274	12.823860792989205	13.648200270235717	13.372470604267413	13.412913808651659	13.782721843304927	13.176442771968794	12.298042514233167	10.788070258862469	11.262007588189414	11.477172286835641	12.129006044436673	12.958605274971308	13.213326015435179	12.982612179499357	13.173447598378642	13.123136879623097	0	0	0	0	0	0	0	0	0	0	0	1	1	1	0	0	0	0	0	0	0.00441525038551308	-1.10204828019939	0.0100164822643327	1.41611703750275e-4
A8MVW0	A8MVW0	A8MVW0	F1712_HUMAN	FAM171A2	Protein FAM171A2	10.41704024300322	9.918930303150493	10.722730699210286	10.727220917698938	10.138937308958628	10.823685639298242	10.413472110687835	11.54330329125054	13.046800594173098	11.791608463253837	11.333462868802053	11.659251169742948	11.633930646883236	12.392258382711155	11.525853549766822	11.726784395424882	12.382931984780287	10.593997954228751	11.389830280878774	11.833637269518889	0	0	0	1	0	1	1	1	1	1	0	0	0	0	0	0	0	0	0	0	6.47445652861871e-4	1.32397942917693	0.00186933606184723	0.71488893491693
A8MWD9	A8MWD9;P62308	A8MWD9;P62308	RUXGL_HUMAN;RUXG_HUMAN	SNRPG;SNRPGP15	Putative small nuclear ribonucleoprotein G-like protein 15	17.416352223358384	17.519091023871233	17.816839916394773	17.46606052485718	17.65033655898382	17.675833018449072	17.520043120476057	17.486528667682897	17.67670089611439	17.48651295547378	18.05702923854085	18.146956423492856	17.99983488720716	17.51776933263575	17.97999449735938	17.47175458583546	17.415147563976813	17.44328353070901	17.697334128429166	17.484885815737215	0	0	0	0	0	0	0	0	0	0	0	0	0	0	0	0	0	0	0	0	0.00875087939365406	0.36658082635412	0.0180862038009637	0.00170435334870561
A8MWY0	A8MWY0	A8MWY0	ELAP2_HUMAN	ELAPOR2	Endosome/lysosome-associated apoptosis and autophagy regulator family member 2	11.846132847904347	12.648820428594982	11.789611075677117	12.401274202655468	12.823723490776356	12.544102324303145	13.560714954474479	13.63896754961039	12.860384778710248	13.075826744969975	13.33615783847214	12.598189782351362	13.006224377915158	13.516808040904829	13.410756076721883	13.208165758571882	12.945348726571867	12.416715733871454	12.950184058091544	12.145378136246304	0	0	0	0	0	0	0	0	0	0	0	0	0	0	0	0	0	0	0	0	0.00478174201393187	0.871714814151421	0.0107174670698165	0.0865959150302709
A8MXV4	A8MXV4	A8MXV4	NUD19_HUMAN	NUDT19	Acyl-coenzyme A diphosphatase NUDT19	14.930621850819719	15.053896192651761	15.039471722215536	14.741082455246081	15.177439004274154	15.409503642285244	15.223669912697103	15.288159545704952	15.289867598010893	15.201430937281085	15.207056276117394	15.08153752982169	14.909302462710993	15.398506562849729	15.236402925500347	15.343425172955497	15.47016950496293	15.454026127439382	15.360274418085057	15.442357152300582	0	0	0	0	0	0	0	0	0	0	0	0	0	0	0	0	0	0	0	0	0.107201288365839	0.178058906358576	0.159162319059413	0.0115642291775927
A9QM74	A9QM74	A9QM74	IMA8_HUMAN	KPNA7	Importin subunit alpha-8	10.635614742371317	10.661131578405922	11.30353628914526	11.261925260090887	10.887657622991092	10.510742637540654	10.019117007757789	11.063667161316074	10.85360917172703	10.949471394254147	10.803140947520973	10.759843680129554	10.596741022886414	14.50195533181349	9.626456878013514	11.719391471523187	11.413988692330769	11.104544149026378	10.547080417307226	10.283566987001976	1	1	1	1	1	1	1	1	1	1	1	1	1	0	1	1	1	1	1	1	NA	NA	NA	NA
A9UHW6	A9UHW6	A9UHW6	MI4GD_HUMAN	MIF4GD	MIF4G domain-containing protein	15.081129711419488	14.733317264298574	14.926133812212127	14.94955317085482	14.896847965501705	15.544378883006557	15.742101502046816	15.662854707885176	15.643165672430701	15.618614920250803	14.977302286530971	15.018304516533043	15.033577862683744	15.422702113612186	15.177485722286335	15.527477006060396	15.424005499161023	15.512450364050627	15.316504283636103	15.30058493449976	0	0	0	0	0	0	0	0	0	0	0	0	0	0	0	0	0	0	0	0	0.0470966431090143	0.208478115471907	0.0784291698563785	0.0072242853502992
B0YJ81	B0YJ81	B0YJ81	HACD1_HUMAN	HACD1	Very-long-chain (3R)-3-hydroxyacyl-CoA dehydratase 1	13.066499600348566	12.738731954718183	13.02260188518119	12.66634607183456	12.618206530895348	11.620833802641949	12.249255699936583	11.659474180928907	12.127326968541707	12.415921301889586	12.1184220243132	11.858528897541609	11.988943809017014	13.210351724038892	11.565692367435043	12.3841577630529	12.072333615946704	11.896309696044336	10.731841612135453	10.351006779210925	0	0	0	0	0	0	0	0	0	0	0	0	0	0	0	0	0	0	1	1	0.0317489866545255	-0.67408944412642	0.0555849995709964	0.157227471637815
B2RTY4	B2RTY4	B2RTY4	MYO9A_HUMAN	MYO9A	Unconventional myosin-IXa	13.225035677309881	13.22255493677048	13.263960155068975	13.39274673242064	13.20033005646914	13.091276694365222	13.195027642070103	13.325698965926039	13.381867358870446	13.27382036254747	13.525802175702342	13.50786895293315	13.369570084210045	13.79308506517306	13.542439439463296	13.535396892311832	13.614859350363277	13.437426987250259	13.255339919867193	13.51015838570656	0	0	0	0	0	0	0	0	0	0	0	0	0	0	0	0	0	0	0	0	0.0136949933903005	0.286827631888556	0.0268047306528105	0.466263062864259
B3KU38	B3KU38;P0DPB3	B3KU38;P0DPB3	IQIP1_HUMAN;SCHI1_HUMAN	IQCJ-SCHIP1;SCHIP1	IQCJ-SCHIP1 readthrough transcript protein	9.93367590339378	8.955103526801853	10.943427913016755	8.439785182334711	10.582104027833141	9.558319300106001	8.355355501593785	9.099931608947967	7.9954901720601645	9.691272429374873	8.379620962055709	9.18991101917692	9.353684978310644	9.927318715008678	8.940504475465051	9.196577538413498	9.347213857623705	9.25925365277574	8.095518341223263	9.169479099698254	0	0	1	0	1	0	0	0	0	0	0	0	0	0	0	0	0	0	0	0	0.304537723948869	-0.612611280672647	0.384086523595624	0.775291655190554
B7ZAQ6	B7ZAQ6;P0CG08	B7ZAQ6;P0CG08	GPHRA_HUMAN;GPHRB_HUMAN	GPR89A;GPR89B	Golgi pH regulator A	15.583852579400592	15.532772916886698	15.510785798293105	15.46341580944992	15.62283257211944	15.517309530587074	15.384820842093738	15.548614229213658	15.471141724993407	15.607243610721195	15.358438297016464	15.374648965461892	15.429360970006151	15.186710079562493	15.078730405131047	15.439272497616747	15.431487810404382	15.592124123141833	15.444173718564338	15.512947199717894	0	0	0	0	0	0	0	0	0	0	0	0	0	0	0	0	0	0	0	0	0.00419637140820059	-0.257154191794339	0.00958777560910142	0.0185124424912693
B7ZBB8	B7ZBB8	B7ZBB8	PP13G_HUMAN	PPP1R3G	Protein phosphatase 1 regulatory subunit 3G	15.270342782765226	15.305142618799271	15.358716439340183	14.969872134941886	15.219671469802163	15.13894770509792	15.000946282103227	14.856595739479763	14.905941636449528	14.87986081152671	13.974692418086264	13.921459762389556	13.810682081831894	14.086293824547829	14.077900549841475	14.778287644132568	15.043898791010232	14.96080742916493	14.84698391715426	14.996177751841206	0	0	0	0	0	0	0	0	0	0	0	0	0	0	0	0	0	0	0	0	1.24820430535358e-8	-1.25054336179034	2.09296182163367e-7	6.25443438108065e-8
C4AMC7	C4AMC7;Q6VEQ5	C4AMC7;Q6VEQ5	WASH2_HUMAN;WASH3_HUMAN	WASH2P;WASH3P	Putative WAS protein family homolog 3	16.371070435620666	16.31221646225454	16.3763068681377	15.927666867324463	16.236969018333866	15.83994925696393	15.93107912415171	15.971121388934067	15.621365094314863	15.904258282800518	15.8971269541158	15.778752207891483	15.892768101577749	15.910225787568677	16.0896470258228	16.081626984767563	16.226154384356757	16.101524347932404	16.018778288741792	16.043215300317062	0	0	0	0	0	0	0	0	0	0	0	0	0	0	0	0	0	0	0	0	0.00333902558630572	-0.331141914938947	0.00784817890740187	0.0140917103284297
C9J7I0	C9J7I0	C9J7I0	UMAD1_HUMAN	UMAD1	UBAP1-MVB12-associated (UMA)-domain containing protein 1	10.337265086300121	12.420578180821957	11.195231621227215	10.943703145098496	11.996358163558682	12.454015989418037	10.888874793614553	10.80411544452634	11.342759156076317	10.632956607299201	11.895620856434784	11.827226810162678	10.80778959726166	12.345721252142488	10.698461592978084	11.638309197443412	10.439253264092264	12.375966920618922	11.359424220476098	10.532940851889398	0	1	1	1	1	1	1	1	1	1	1	1	0	0	0	0	1	1	1	1	0.767935561867128	0.136336782394643	0.817380015014109	0.59025343868604
C9JJ37	C9JJ37	C9JJ37	BTBDJ_HUMAN	BTBD19	BTB/POZ domain-containing protein 19	10.87346718314713	11.732864344038218	11.814450100403839	11.171847826536524	10.825626647548942	11.590147509908173	11.760914196957533	11.884391868032818	11.65524895420466	11.281205600607866	12.07094271105396	11.986197587206274	12.088268165370648	12.141580313628337	12.16528702925572	11.426390565644219	12.135981769433952	11.340605840903539	11.247185806038997	11.741155155293693	0	1	1	1	0	1	1	0	0	0	0	0	0	0	0	0	0	1	0	0	0.00563907237252761	0.806803940968054	0.0123689312638895	0.0254328917834217
C9JLW8	C9JLW8	C9JLW8	MCRI1_HUMAN	MCRIP1	Mapk-regulated corepressor-interacting protein 1	16.13040767128064	15.86060447266554	15.927215456878672	16.116890148608572	16.00824039411625	15.908441879486428	15.92298153514979	16.080374110494333	15.651948610723446	15.91468877629265	16.06707296946461	16.210220431126572	16.253878870057175	16.43478132343973	16.386281845296324	16.11884376536997	16.17412010370068	16.022452343464554	16.086675310000214	16.109087899488276	0	0	0	0	0	0	0	0	0	0	0	0	0	0	0	0	0	0	0	0	0.00673547317792729	0.261775459166941	0.0144113234172684	0.0301962771083824
C9JQL5	C9JQL5	C9JQL5	DSA2D_HUMAN		Putative dispanin subfamily A member 2d	11.825197314248035	11.597279753321274	11.852954686766092	11.61561124685674	11.203611065876615	9.82773012341623	10.93174952964051	11.716379872685899	10.511485829326661	11.11206803340858	10.461366892218704	10.017532238661216	10.638815996865802	10.606608785832151	11.235260348320343	11.30002482321838	12.717262345080378	12.062818185966139	9.80830781652021	9.45215679756462	0	0	0	0	0	0	0	1	0	0	0	0	0	0	0	1	1	1	0	0	0.0029846498707566	-1.02701396103411	0.00711372223902076	0.441607795001273
E9PAV3	E9PAV3	E9PAV3	NACAM_HUMAN	NACA	Nascent polypeptide-associated complex subunit alpha, muscle-specific form	19.956356303719744	20.145183366466153	20.119133640846965	20.272199197404248	20.186912183671954	19.9533467544899	19.971352696769987	19.93948165096744	20.01964230499979	19.923372464468954	20.3338323284769	20.254500430689767	20.43842435963945	19.806908287692014	20.246578249060274	19.858676159405686	19.831274766466798	19.680728653134143	19.983010280706786	19.934537464195508	0	0	0	0	0	0	0	0	0	0	0	0	0	0	0	0	0	0	0	0	0.468162047174647	0.080091792689867	0.54762387742335	0.00620322926006962
E9PRG8	E9PRG8	E9PRG8	CK098_HUMAN	C11orf98	Uncharacterized protein C11orf98	14.074877343942084	13.983225214144847	14.194702998546699	13.821016567555002	14.355082631053477	14.264750459611257	15.122912904292862	14.55493653381691	14.66171687098881	14.326274984637601	14.700277145688196	14.491928234739675	14.357778782412547	14.684425380205363	14.627322982061672	14.178221331494584	14.106890045092218	13.813490619205778	14.060873218288604	13.30373794606747	0	0	0	0	0	0	0	0	0	0	0	0	0	0	0	0	0	0	0	0	7.99786197383216e-4	0.486565553973072	0.0022366665638613	9.92957599121742e-4
F5H4A9	F5H4A9	F5H4A9	CC080_HUMAN	C3orf80	Uncharacterized membrane protein C3orf80	10.876563623959107	12.914773876145594	9.360368595901807	11.30332091750903	11.546793660706522	10.675651122554088	13.191159483906059	11.452647938662098	13.023466755739165	11.277160385054586	11.253738450941746	12.578892825165541	11.118218904562513	13.324349338816061	12.987542685395235	13.34739990950854	11.544535956241374	11.105574405608134	11.185771883052315	11.679606716148003	1	1	1	1	1	1	0	0	0	1	1	1	1	0	1	0	1	1	1	1	NA	NA	NA	NA
G9CGD6	G9CGD6;Q6P9H4	G9CGD6;Q6P9H4	CNIPF_HUMAN;CNKR3_HUMAN	CNK3/IPCEF1;CNKSR3	CNK3/IPCEF1 fusion protein	10.785117298935248	10.556260642565592	10.507100870028612	11.320642622094459	10.720688885332123	10.873521013186533	11.531381007043159	11.323410582904465	11.995950028896448	10.706625518087385	11.882937213009175	11.876689599203917	10.79374960333074	10.825952537523726	10.80662211740272	10.522326511632697	11.594057121729225	11.509006419893508	10.46032231443099	10.51844662012783	0	1	0	0	0	0	1	1	1	0	0	0	0	0	0	0	1	1	1	0	0.181910036120835	0.459228150302851	0.24867967584999	0.404596243338095
L0R6Q1	L0R6Q1	L0R6Q1	S35U4_HUMAN	SLC35A4	SLC35A4 upstream open reading frame protein	15.0643428026005	15.012655089319924	14.983862030928826	14.746482830070656	14.467656491805108	15.320691271027611	15.456595058133653	15.04125273757632	15.323399625720933	15.484407543686755	14.356837077676754	14.585924915587128	15.028696049578835	15.037924393772391	15.354741814584461	15.613424025982399	15.684658230028615	15.772582631286042	15.410931595729643	15.489954553405509	0	0	0	0	0	0	0	0	0	0	0	0	0	0	0	0	0	0	0	0	0.924387943596202	0.0178250012949075	0.940105236381622	0.00116594417636732
L0R819	L0R819	L0R819	ASURF_HUMAN	ASDURF	ASNSD1 upstream open reading frame protein	14.78274743493792	14.751617279862124	14.78305449912989	14.59205402616724	14.792388699134861	14.48562179318396	14.530491686715072	14.294584853365434	14.474859342861533	14.328632857457926	14.795983823002036	14.807531021544047	14.994004212890925	14.990378787398786	14.821245827038753	14.267591391505672	14.636913447813733	14.138527801422274	14.1458525598301	14.210313669351981	0	0	0	0	0	0	0	0	0	0	0	0	0	0	0	0	0	0	0	0	0.0557591443438038	0.141456346528505	0.0904126121617616	6.62007258433865e-5
L0R8F8	L0R8F8	L0R8F8	MIDUO_HUMAN	MIEF1	Mitochondrial ribosome and complex I assembly factor AltMIEF1	13.67516315591594	13.267851774351996	9.647539155816663	13.381488876144159	13.4370367884449	13.89536700428348	13.41284766851123	13.538734569247922	13.560308948335225	13.241572083879856	13.749377134739634	13.690881918923182	13.382029535362332	10.955050961601302	13.841977048857325	11.75122268163415	13.592351914790548	13.528356430068662	13.90375948253874	13.230226134217904	0	0	1	0	0	0	0	0	0	0	0	0	0	1	0	1	0	0	0	0	0.614114409415773	0.442047369762024	0.685055948708062	0.899730995881971
O00115	O00115	O00115	DNS2A_HUMAN	DNASE2	Deoxyribonuclease-2-alpha	16.695649704857843	16.682830033348925	16.624695519042344	16.510087282339754	16.78799180706644	16.559956585702842	16.34644274628017	16.433192571429096	16.354319985756966	16.530892457562835	16.364924609776157	16.50795874238049	16.51151640546393	16.733386119554254	16.6778985361841	15.959766533402613	16.099908685505277	16.065479246996528	15.871094263655216	16.0520033262365	0	0	0	0	0	0	0	0	0	0	0	0	0	0	0	0	0	0	0	0	0.206669627006766	-0.101113986659275	0.276768096985669	1.15262215902121e-5
O00116	O00116	O00116	ADAS_HUMAN	AGPS	Alkyldihydroxyacetonephosphate synthase, peroxisomal	16.96795795994256	16.749882517993676	16.78774955053114	16.903599453465507	16.82385233634648	16.854697968476394	16.8946401622243	16.95665974927941	16.877571723485453	16.88462367554058	16.89277995770484	16.851126803563556	16.85475883321004	16.822234713958007	16.768236025937707	16.828905042270893	16.792116669286802	16.779283321259555	16.722434004073115	16.815721012648172	0	0	0	0	0	0	0	0	0	0	0	0	0	0	0	0	0	0	0	0	0.862449341619896	-0.00878109678104266	0.892976549939732	0.226062606335641
O00124	O00124	O00124	UBXN8_HUMAN	UBXN8	UBX domain-containing protein 8	13.376695190129139	12.383615201144764	12.979398399112323	13.036606356157456	12.659320306897552	13.162649379397376	13.738598972161281	13.446463023416886	13.579999405663038	13.683937643492834	12.826192933552361	13.115216008749977	12.690054734938123	13.69790149925394	12.377874776480875	13.414896604211503	13.485099728227807	13.488731396182017	12.80612665943456	13.55493653381691	0	0	0	0	0	0	0	0	0	0	0	0	0	0	0	0	0	0	0	0	0.835342299967813	0.054320899906811	0.872284417519454	0.110562109205966
O00139	O00139	O00139	KIF2A_HUMAN	KIF2A	Kinesin-like protein KIF2A	16.652648941336363	16.688414242437243	16.65509742473336	16.53940875236957	16.650448760027256	16.335810777060434	16.297806506733426	16.377219004841113	16.23210234181954	16.280163600030594	16.581496306451637	16.60173597391813	16.616764198182807	16.538878522433944	16.602987317201546	16.54162300617146	16.672480591183216	16.652410867069847	16.615586534775456	16.661263155222635	0	0	0	0	0	0	0	0	0	0	0	0	0	0	0	0	0	0	0	0	0.255103142567564	-0.048831160543152	0.330528885819435	0.327259985190927
O00142	O00142	O00142	KITM_HUMAN	TK2	Thymidine kinase 2, mitochondrial	16.223513430512494	16.459048928375978	16.498367750116742	16.13843780616057	16.553722278998315	16.613516113695905	16.45701528502381	16.60972703354252	16.527148611394114	16.646446206154735	16.147282448634492	16.239592935662593	16.368196090452685	16.297116885792768	16.244657428771774	17.268368378142515	17.20203770963475	17.355325284617557	17.252092527392826	17.190422727160463	0	0	0	0	0	0	0	0	0	0	0	0	0	0	0	0	0	0	0	0	0.190936771113119	-0.115248880969958	0.258681240782902	4.91644910107525e-10
O00148	O00148	O00148	DX39A_HUMAN	DDX39A	ATP-dependent RNA helicase DDX39A	13.457765614851754	13.702713811001422	13.32333628928017	13.84779142998286	13.404170296197229	13.550830940139472	13.681315289032815	13.588234438006998	13.726792908557474	13.751774169006135	14.178773764769337	14.342012146154385	13.912749025817886	14.086807976950437	13.934289809518198	14.326878854838407	14.126220482330105	14.20972750037981	14.192577934353078	14.339126247470462	0	0	0	0	0	0	0	0	0	0	0	0	0	0	0	0	0	0	0	0	9.88694151811481e-4	0.543771056379359	0.00270364504495702	0.132631636256609
O00151	O00151	O00151	PDLI1_HUMAN	PDLIM1	PDZ and LIM domain protein 1	20.18698470216772	20.091456048054674	20.087602686717297	20.169548272035364	20.170037511927088	20.019221494339362	19.992653489925484	19.942119277022815	19.919349277857865	19.935285929194798	20.710920753713467	20.662586673699927	20.659567417261567	20.65034883139797	20.693704739225286	20.215419241972274	20.36507289180489	20.257426977769512	20.489797012489955	20.41904462837181	0	0	0	0	0	0	0	0	0	0	0	0	0	0	0	0	0	0	0	0	2.56455278945417e-8	0.534299838879218	3.71697841003167e-7	1.05323818324701e-4
O00154	O00154	O00154	BACH_HUMAN	ACOT7	Cytosolic acyl coenzyme A thioester hydrolase	17.229447853857202	17.19043237300389	17.1885502126108	17.309849342902893	17.156902736097326	17.6373536565784	17.706907410241342	17.5044853941017	17.702362102426267	17.46035990116421	17.177448737318116	17.259881157447325	17.19467991684172	16.918187747354107	17.19210976863243	16.939085590808226	16.977503538212904	17.143074248366162	17.337081765800214	16.989205989806724	0	0	0	0	0	0	0	0	0	0	0	0	0	0	0	0	0	0	0	0	0.315120446952338	-0.0665750381756851	0.395318576040537	0.423155193105489
O00159	O00159	O00159	MYO1C_HUMAN	MYO1C	Unconventional myosin-Ic	20.131645989608987	20.17500611815091	20.093133825721207	20.278111377709784	20.239556576821514	20.377570650730416	20.277464492864784	20.289694722681876	20.311422384192873	20.299800521618508	19.87689010211823	19.90539875789519	19.927122552973916	19.707475410707556	19.905526564251307	20.047281037830825	20.047534000910982	20.090370906942297	20.21617745775159	20.003221419408188	0	0	0	0	0	0	0	0	0	0	0	0	0	0	0	0	0	0	0	0	1.15520368537158e-4	-0.319008100013242	4.17330353785318e-4	0.00273802236679621
O00161	O00161	O00161	SNP23_HUMAN	SNAP23	Synaptosomal-associated protein 23	16.67608103677502	16.736851117972133	16.877236196288692	16.708396882244955	16.754156785799942	17.160068369739307	17.07056123478272	17.02894204332241	17.154768673753356	17.057135037446816	17.098155483394624	17.075155292283416	17.110585260578475	17.312874094364844	17.081514645107347	17.100025763784497	16.940692117271926	16.87544939860637	17.00119925238996	16.78083448923109	0	0	0	0	0	0	0	0	0	0	0	0	0	0	0	0	0	0	0	0	3.10344687362623e-5	0.385112551329595	1.34020079160098e-4	0.0136038173341675
O00165	O00165	O00165	HAX1_HUMAN	HAX1	HCLS1-associated protein X-1	14.347704406951985	14.007184987322042	14.106955457122828	13.994167784008027	14.088937269763049	14.727830070630539	14.786744388986275	14.59367706555726	14.62277252922088	14.763663657228841	13.265869927438077	13.31814734182931	13.127692922233756	13.752108808835036	12.949361662057996	13.783878131882071	13.876766327078363	13.825396095548333	13.660263363624555	13.968369800699614	0	0	0	0	0	0	0	0	0	0	0	0	0	0	0	0	0	0	0	0	1.00870404292112e-4	-0.826353848554755	3.71778695532967e-4	0.00227589861378616
O00168	O00168	O00168	PLM_HUMAN	FXYD1	Phospholemman	10.823963566277058	11.70242812195695	12.129022148945447	12.086132906957623	12.442723240030507	13.790134642704896	13.505625499749636	13.342227487769515	13.388595862287163	13.684869132136727	9.270853605669952	9.52416164754624	11.729420596439443	10.720611940456667	9.708316584334568	12.351132485312474	11.914011328541255	11.722670938190758	11.806042052041981	12.088559694541509	1	0	0	0	0	0	0	0	0	0	0	0	1	0	0	0	0	0	0	0	0.00663787496720166	-1.64618112194414	0.0142519603166679	0.00185518844742059
O00170	O00170	O00170	AIP_HUMAN	AIP	AH receptor-interacting protein	18.426076345404912	18.5268583399226	18.466689884331913	18.39440407723448	18.543213112697835	18.65788712447415	18.660535659653174	18.623231365094522	18.63686885326004	18.65196262066786	18.589117117113926	18.636178523651218	18.610084034967947	18.513369067098864	18.56082539225884	18.7131179716604	18.72898336998805	18.76704643023188	18.797424054309047	18.722644124964546	0	0	0	0	0	0	0	0	0	0	0	0	0	0	0	0	0	0	0	0	0.0257702521540066	0.110466475099809	0.0463841390106361	0.00117290438890315
O00178	O00178	O00178	GTPB1_HUMAN	GTPBP1	GTP-binding protein 1	16.923072093906825	16.71114264317846	16.648174986386337	16.88312055740608	16.682185363775666	16.371924649090825	16.42102765358737	16.424910937798934	16.355657361287253	16.412662459985174	16.397022786458294	16.484004665261676	16.353846357456572	16.246940958890782	16.398989129590802	16.387302153150028	16.548435119479578	16.39386803648139	16.41936112443759	16.41494779033909	0	0	0	0	0	0	0	0	0	0	0	0	0	0	0	0	0	0	0	0	9.05837084659166e-5	-0.393378349399047	3.38948843769525e-4	0.302066571499151
O00182	O00182	O00182	LEG9_HUMAN	LGALS9	Galectin-9	14.285763425404003	13.682237496701706	13.836030624411103	13.687506911099206	13.387047985516354	10.924231032414937	12.173592006888773	10.290861667370688	11.985016691870943	10.635481998719312	10.626348907617484	11.58866118141248	11.667697019032383	11.896779759677583	10.642466927107908	10.534161132660511	10.669862540003765	11.40827007321314	10.93926051930768	11.054180772487237	0	0	0	0	0	1	1	1	1	1	1	1	0	1	0	1	1	1	1	1	2.35598239750019e-6	-2.49132652965691	1.5655211155573e-5	NA
O00186	O00186	O00186	STXB3_HUMAN	STXBP3	Syntaxin-binding protein 3	18.32941095153726	18.47260358705824	18.47880911106912	18.398547478749432	18.58585011671179	18.89533268284777	18.744866678195127	18.778272883439683	18.847818950863935	18.742487077502535	18.2480433707878	18.303785206657164	18.38402905802638	18.103318547325475	18.299552370635276	18.36641613664687	18.62146168479194	18.57583096483133	18.603184417181623	18.4127889665968	0	0	0	0	0	0	0	0	0	0	0	0	0	0	0	0	0	0	0	0	0.0119143224111515	-0.185298538338749	0.0236861988288698	0.00328128109366784
O00189	O00189	O00189	AP4M1_HUMAN	AP4M1	AP-4 complex subunit mu-1	13.833710392768829	13.917679756957783	13.883158751222853	13.886058526688549	13.954332647351984	13.948239456881941	14.037220903731793	13.824441695420322	14.034377713899369	13.954441707648309	14.036886196592715	14.059775379634187	13.961567261294867	14.01037949295067	13.96833379745437	13.71513619273444	13.883168299519058	13.851700248145033	13.809506892866183	13.606428347455218	0	0	0	0	0	0	0	0	0	0	0	0	0	0	0	0	0	0	0	0	0.0945784530181328	0.112400410587364	0.142948514979385	0.0078140925835586
O00192	O00192	O00192	ARVC_HUMAN	ARVCF	Splicing regulator ARVCF	13.15279185163912	12.00546613809611	13.393175914348806	13.502247548399474	13.657675729187098	14.282234177581842	13.948741363842375	14.006746832440585	14.08042616181635	14.28905346243055	13.151915564003325	12.763577559840243	13.12939572309251	13.11777457413183	13.215734708142568	13.341477126254217	13.115089180846695	11.784853376114484	13.429105930732756	13.635219302320145	0	1	0	0	0	0	0	0	0	0	0	0	0	0	0	0	0	1	0	0	0.811858835646662	-0.0665918104920262	0.853719308279716	0.962178631859219
O00193	O00193	O00193	SMAP_HUMAN	SMAP	Small acidic protein	16.77477419304265	16.786486607859832	16.996341076724427	16.69207057438276	17.11861668935151	16.57988895323232	16.696804562018414	16.800558695354134	16.832494484336113	16.811010862889884	17.202248201928175	17.561101449739276	17.123383859031073	17.537741658795362	17.022237756531748	16.846837048067204	16.829251998856417	16.55181638761009	16.858114589809436	16.948823477450688	0	0	0	0	0	0	0	0	0	0	0	0	0	0	0	0	0	0	0	0	0.0050222503296898	0.415684756932894	0.011200149246651	0.00135830602640484
O00194	O00194	O00194	RB27B_HUMAN	RAB27B	Ras-related protein Rab-27B	15.539788883028804	15.380545616662346	15.11576302956447	15.595129246552847	15.213244744907382	13.703579190072665	14.062788212761975	13.880836639774595	13.695848134326534	14.079618113621365	11.689507564606274	12.909345595607013	11.798145186820644	14.585109251785873	13.365119467164158	14.493117405017752	14.327489489705926	14.496991051526917	14.06055239800455	14.453238476576608	0	0	0	0	0	0	0	0	0	0	1	0	1	0	0	0	0	0	0	0	5.1466005575864e-4	-2.49944889094638	0.0015317491076515	0.011930104074082
O00203	O00203	O00203	AP3B1_HUMAN	AP3B1	AP-3 complex subunit beta-1	18.840599689796708	19.048167545311582	18.96763436868388	18.89076301515681	19.00073177254363	18.5307568479513	18.590415269395002	18.493667846669194	18.51689650650236	18.48187036663168	18.711176259817456	18.757852237394534	18.723714265979332	18.440621831894116	18.69267679313887	18.38671295446703	18.3228303776298	18.453925685691797	18.450329284868477	18.316201969164094	0	0	0	0	0	0	0	0	0	0	0	0	0	0	0	0	0	0	0	0	0.0011516428912009	-0.284371000653664	0.0030727089790197	9.05045589085644e-4
O00212	O00212	O00212	RHOD_HUMAN	RHOD	Rho-related GTP-binding protein RhoD	10.710229584692973	9.883074067000479	11.88349863165372	11.425971153163538	10.8551503825174	11.826035985312364	11.199062910954744	10.678734002679771	11.516835458074064	10.799918514142382	10.546514448649209	12.030141781516608	11.202604410210418	10.222064542034566	9.981203356086372	12.245475459395548	11.54786332467108	11.540297586464575	12.057754863136344	12.001109068071385	0	1	0	0	1	0	1	1	1	1	1	1	1	1	1	0	0	0	0	0	0.749594169951562	-0.155079056106187	0.802457228818188	0.0150891937737325
O00213	O00213	O00213	APBB1_HUMAN	APBB1	Amyloid beta precursor protein binding family B member 1	14.130272919946957	13.969737258670799	14.321787199820022	13.966451376865315	14.287337230067273	14.494199323942063	14.55161815043875	14.472868500106362	14.289680315469347	14.728133100306216	14.669150812668724	14.704816861428844	14.692179576312538	14.874866111818346	14.674523326021665	14.867240123158558	14.735730532918165	14.75742647216873	14.578797228478027	14.649991486093498	0	0	0	0	0	0	0	0	0	0	0	0	0	0	0	0	0	0	0	0	2.75255600840608e-5	0.587990140575952	1.20424325367766e-4	0.939710714574482
O00214	O00214	O00214	LEG8_HUMAN	LGALS8	Galectin-8	15.296826609065283	15.442415473380784	15.487541743872352	15.539825224937664	15.233267647378739	15.278598279290069	15.23595811590976	15.183038269969956	15.330017013328723	15.42188731007856	15.475163433576775	15.497842483348176	15.792594594165822	15.864340931955635	15.715927144717785	15.110087672637782	14.711984168147364	14.855321101903888	14.891845396095055	14.552026609394096	0	0	0	0	0	0	0	0	0	0	0	0	0	0	0	0	0	0	0	0	0.0126695383347248	0.269198377825875	0.0249991013670162	8.69363158543792e-6
O00217	O00217	O00217	NDUS8_HUMAN	NDUFS8	NADH dehydrogenase [ubiquinone] iron-sulfur protein 8, mitochondrial	17.907154736778136	18.07035683099404	17.990746614398994	17.781404540887902	18.04462357808214	18.06083311965443	17.862927881817043	17.923756905577488	17.910982285930867	17.812659911790703	16.56459907099954	16.7822815961481	16.655782256081533	16.363397315676696	16.60527694315965	17.509318833281586	17.72089218173262	17.689308716873555	17.750602317959157	17.403719412658823	0	0	0	0	0	0	0	0	0	0	0	0	0	0	0	0	0	0	0	0	2.23958251455713e-9	-1.36458982381514	5.35828473258968e-8	1.22706313941366e-7
O00221	O00221	O00221	IKBE_HUMAN	NFKBIE	NF-kappa-B inhibitor epsilon	14.306282464133846	13.768029210176914	13.726580065170808	13.508661384016229	13.640629061391143	13.378945060252901	13.467885707297597	13.565637633043524	13.176021951233471	13.647761954109411	13.236003724547347	13.33016060915835	13.335864847393776	13.125478048046087	13.478403085916309	13.255246964566323	13.178915340369903	13.368056231122507	13.165831877688445	13.514307221864074	0	0	0	0	0	0	0	0	0	0	0	0	0	0	0	0	0	0	0	0	0.00568523172707028	-0.488854373965413	0.012443236562662	0.964915974507982
O00231	O00231	O00231	PSD11_HUMAN	PSMD11	26S proteasome non-ATPase regulatory subunit 11	18.791296455822867	18.83531952445549	18.782067182973904	18.770760664613928	18.758304556652735	18.775941366173303	18.677932936437823	18.73414066372526	18.736197108628637	18.74968614656818	18.709252127925758	18.721783435859866	18.816911771614407	18.5333601531862	18.809447857060366	18.611291415275264	18.671855461025906	18.678187472825094	18.739536712529386	18.5881180245869	0	0	0	0	0	0	0	0	0	0	0	0	0	0	0	0	0	0	0	0	0.22783250780973	-0.0693986077744668	0.300886068560716	0.317556591702779
O00232	O00232	O00232	PSD12_HUMAN	PSMD12	26S proteasome non-ATPase regulatory subunit 12	19.091316575627133	19.12746542119063	19.03125427535779	19.09199573095872	19.201511344500144	18.98629204205606	18.994892026441725	18.988998045754002	19.004958328667524	18.975184647705593	19.12327270331884	19.115511084375207	19.15370540490083	18.884110882664185	19.04969436168542	18.918694394442827	18.779793083141474	18.88888294139274	18.968039549758586	18.87256366824152	0	0	0	0	0	0	0	0	0	0	0	0	0	0	0	0	0	0	0	0	0.459581726587028	-0.0434497821379871	0.539713925068869	0.00972380324753385
O00233	O00233	O00233	PSMD9_HUMAN	PSMD9	26S proteasome non-ATPase regulatory subunit 9	19.095592759098	19.07845053869804	19.12998225668216	19.018868461697316	19.218284152443914	19.049362004429454	18.963934646463283	18.924099189552692	19.012460864697037	18.960058512560003	19.103323670414046	19.095716368346388	19.109993845845157	18.902937379906835	19.06356097746613	18.70683997693912	18.987269564305702	18.886732556941126	19.030236056361794	18.819801756676178	0	0	0	0	0	0	0	0	0	0	0	0	0	0	0	0	0	0	0	0	0.340003590376619	-0.0531291853281779	0.420609473200895	0.0278079992592367
O00241	O00241	O00241	SIRB1_HUMAN	SIRPB1	Signal-regulatory protein beta-1	11.731981571790598	9.929402517340167	9.926630802980503	9.815850401433101	10.524703593173903	10.731879507488765	11.248365632139919	11.159728710418598	11.113967000340327	11.501208306866818	11.16784781118074	11.354072553359243	12.169281381357955	10.482695952373483	10.04913264851768	14.400572617546228	11.228972214688898	11.48725374133011	11.416006320814345	11.592402654627309	1	1	1	1	1	1	1	1	1	1	1	1	1	1	1	0	1	1	1	1	NA	NA	NA	NA
O00244	O00244	O00244	ATOX1_HUMAN	ATOX1	Copper transport protein ATOX1	19.12546392195123	18.858582073798605	18.9040406671009	18.685573513426256	18.68096724946746	18.962788711745866	18.864171027816756	18.735152721589376	18.663113308455806	18.945849583020646	18.310586156874464	18.266900893457912	18.420005425899287	18.697951710325473	18.457957944272913	18.78727767102999	18.767156379666716	18.667898083313982	18.58339132922959	18.659898364553765	0	0	0	0	0	0	0	0	0	0	0	0	0	0	0	0	0	0	0	0	0.00135858879858009	-0.420245058982879	0.00355272078976164	0.00591917965169013
O00255	O00255	O00255	MEN1_HUMAN	MEN1	Menin	13.436516359150934	13.552296849541907	13.355777784716082	13.33902879112288	13.367633159398164	13.410954775889067	13.390142080110783	13.413429597708811	13.417852514885897	13.370455837848722	13.583987694834162	14.079376444295002	13.82338714464183	13.8312181613635	13.556601847975033	13.675416803010034	13.809004383250834	13.572060676246481	13.713493918252984	13.803747703965033	0	0	0	0	0	0	0	0	0	0	0	0	0	0	0	0	0	0	0	0	0.00680439468890681	0.364663669835913	0.0145238943892378	0.585631170011183
O00258	O00258	O00258	GET1_HUMAN	GET1	Guided entry of tail-anchored proteins factor 1	14.749492367228067	14.433904874588551	14.267942458466568	14.438428014726236	14.601590904501155	14.468038497396327	14.756962805042567	14.573481514180429	14.398570023749329	14.626165319904498	14.865655953933233	14.777573823807064	14.62138799042013	14.857485372241038	14.338715493980983	14.55406117388992	14.67046262291075	14.63599013020664	14.372967057004772	14.70782284258863	0	0	0	0	0	0	0	0	0	0	0	0	0	0	0	0	0	0	0	0	0.128301802697765	0.193892002974376	0.185486823344622	0.351670916876499
O00264	O00264	O00264	PGRC1_HUMAN	PGRMC1	Membrane-associated progesterone receptor component 1	19.92349868850602	20.01241721511597	20.10468320722666	19.961664472838457	20.056015821017663	19.91941184004907	19.819926463701123	19.90936282496319	19.924654503056573	19.864163469338596	19.58005610129306	19.563846092503603	19.5697351068224	19.54965683844558	19.63539043617199	19.85308564004344	20.150585259929905	20.049024251025777	20.09704964473948	20.10317253165314	0	0	0	0	0	0	0	0	0	0	0	0	0	0	0	0	0	0	0	0	8.2049197903986e-7	-0.43191896589363	6.49205921592862e-6	3.77728051018487e-6
O00267	O00267	O00267	SPT5H_HUMAN	SUPT5H	Transcription elongation factor SPT5	15.498204111840682	15.460523089111135	15.441663598762249	15.48820417794142	15.36720655019701	15.45363717810507	15.427394694064402	15.58823150948268	15.510300581928034	15.533171533386778	15.59691185489555	15.633256366716171	15.56099849393671	15.640761786753915	15.587991350256978	15.49520546809283	15.52776409921951	15.513681339171185	15.45218975146631	15.54890316611299	0	0	0	0	0	0	0	0	0	0	0	0	0	0	0	0	0	0	0	0	0.00541096560402805	0.152823664941371	0.0119407734901665	0.0381887138858846
O00268	O00268	O00268	TAF4_HUMAN	TAF4	Transcription initiation factor TFIID subunit 4	11.436168456476048	12.186878727243803	11.978746204328566	11.839829712644155	12.052174040732668	12.029766895091681	11.210884384284837	12.834629868828825	12.22941067511371	11.021193784618417	11.68943458158505	11.540709262671431	11.76313350618448	12.096204521365843	12.43772606821324	11.219579968759994	11.790690597304652	12.315616607296743	12.4354020093037	12.077169548244553	1	0	0	0	0	0	0	1	0	1	0	0	0	0	0	0	0	0	0	0	0.976809803924913	0.00668215971896124	0.9810940574509	0.819090718369513
O00273	O00273	O00273	DFFA_HUMAN	DFFA	DNA fragmentation factor subunit alpha	16.67467503549645	16.70987808878255	16.515052993419005	16.62928546267451	16.59934772631535	17.129192443124136	16.927060324271512	17.005284623250553	16.931510860368352	17.045631696710483	16.770354179858025	16.601474838463748	16.839646687333552	16.983249712296562	16.869401059778095	16.5666338308141	16.621365094314864	16.62023414698025	16.766710062288258	16.68151295459408	0	0	0	0	0	0	0	0	0	0	0	0	0	0	0	0	0	0	0	0	0.0193088001231169	0.187177434208422	0.036083010722029	0.037115570431739
O00287	O00287	O00287	RFXAP_HUMAN	RFXAP	Regulatory factor X-associated protein	12.266944619558856	12.224119280413207	12.64723579891534	12.297088219085548	12.326266556753453	12.258395255798026	12.359760539694866	12.163045806304869	12.37714544493364	12.3663249466202	12.237843316632937	12.225821988130992	11.684932670624375	12.788728526938224	12.073465459320367	12.558150421803868	12.35887917923931	12.504061696709854	12.414394553678	12.306332311811286	0	0	0	0	0	0	0	0	0	0	0	0	0	0	0	0	0	0	0	0	0.476963129216616	-0.150172502615902	0.55572895488751	0.267016141558265
O00291	O00291	O00291	HIP1_HUMAN	HIP1	Huntingtin-interacting protein 1	16.13313418313159	15.878910658362612	15.96638603348714	16.223370130732977	16.022452343464554	17.006698627278688	17.039540263477733	17.04583430220019	17.011500268712556	17.10009764924804	16.206478321051275	16.26502344660616	16.120503173380254	16.435224232563087	16.090968352270938	16.894119072882823	16.855720155362796	16.730324183238793	16.885458064968894	16.940290653340103	0	0	0	0	0	0	0	0	0	0	0	0	0	0	0	0	0	0	0	0	0.0484912022162223	0.178788835338565	0.0803674494960756	1.20545797764299e-6
O00299	O00299	O00299	CLIC1_HUMAN	CLIC1	Chloride intracellular channel protein 1	21.592077392203866	21.68368771729372	21.59214584521094	21.610113781099475	21.639252374795927	21.391776411345734	21.29397112605888	21.248988419158877	21.37315828174372	21.224397426192418	21.54740857248733	21.557839479140146	21.750607224453756	21.06533592545257	21.685703536506807	21.088980992965016	21.310901185340786	21.298481031107947	21.600341252957104	21.29638189757203	0	0	0	0	0	0	0	0	0	0	0	0	0	0	0	0	0	0	0	0	0.368342046339462	-0.102076474512668	0.449861457413437	0.143778529798124
O00300	O00300	O00300	TR11B_HUMAN	TNFRSF11B	Tumor necrosis factor receptor superfamily member 11B	15.567314418150657	15.440038600494729	15.341504924382138	15.618219151398558	15.420236580162916	15.713322069109273	15.83048302128776	15.907759144598897	15.79309776946024	15.733245757285397	13.283049274679636	13.425163440707662	13.27036395506937	13.189135779344172	13.036278375889498	13.37442822059718	13.414420981746417	12.813448531510643	12.985487978012344	13.217994037331904	0	0	0	0	0	0	0	0	0	0	0	0	0	0	0	0	0	0	0	0	2.08027132048106e-11	-2.23666456977973	1.4011239187946e-9	0.568724047219978
O00303	O00303	O00303	EIF3F_HUMAN	EIF3F	Eukaryotic translation initiation factor 3 subunit F	18.648715683235725	18.708309308799727	18.665672482706682	18.564863990226943	18.618016206057565	18.766124465611774	18.721750065478094	18.792364549026843	18.717053837374223	18.725163191521315	18.53323846581579	18.552676601526052	18.57546907800982	18.53391142049404	18.46128758678439	18.34456031997463	18.624142172105543	18.618726031476918	18.48935408143171	18.514471355507684	0	0	0	0	0	0	0	0	0	0	0	0	0	0	0	0	0	0	0	0	0.0194969559404158	-0.109798903679309	0.0363667912176943	0.817684482988897
O00308	O00308	O00308	WWP2_HUMAN	WWP2	NEDD4-like E3 ubiquitin-protein ligase WWP2	9.936947506884573	14.087736304165974	13.743961314905349	14.01563283411265	13.59504763659298	14.083678764473493	13.846146563011313	14.115970241824188	14.129588913148824	13.811254263187998	13.515884597846425	13.682314320738072	13.95465980351089	11.881075452277429	13.139231570719353	12.523821656992132	14.201855896117646	14.33292466841768	13.98995323194416	13.831396320740346	1	0	0	0	0	0	0	0	0	0	0	0	0	1	0	0	0	0	0	0	0.844597700285782	0.158768029686128	0.879165007926677	0.237670247932137
O00327	O00327	O00327	BMAL1_HUMAN	BMAL1	Basic helix-loop-helix ARNT-like protein 1	12.349344818803386	11.262357276694111	12.41589490129081	12.250532333482717	12.08514710240013	11.100051470645845	11.53124010846961	11.12630747086301	11.403746820646338	11.71722229674724	11.553074804330238	13.157331143955918	12.979691344085337	11.793294417557119	12.658086491380974	11.587045686396342	11.560523906994773	10.526243235129582	12.212234937625256	11.357084592481788	0	1	0	0	0	1	0	1	1	0	1	0	0	0	0	1	0	1	0	0	0.327742205066687	0.355640353727688	0.408530913469595	0.0254729077125564
O00329	O00329	O00329	PK3CD_HUMAN	PIK3CD	Phosphatidylinositol 4,5-bisphosphate 3-kinase catalytic subunit delta isoform	12.817946964261981	12.510131181354025	12.90566904764538	12.399448837158948	12.382586202613602	11.78277712066348	11.929772508336656	11.635101374676575	12.068563335338876	11.904514203911189	13.340768092959273	12.972479062470034	12.936950734372859	13.2864667961826	13.145473670317708	12.145228453480795	11.748746335687281	12.000331049255673	11.764444522965151	11.917901616966356	0	0	0	0	0	0	0	0	0	0	0	0	0	0	0	0	0	0	0	0	0.00430781972755113	0.533271224653706	0.00980885656713702	2.7226841073154e-6
O00330	O00330	O00330	ODPX_HUMAN	PDHX	Pyruvate dehydrogenase protein X component, mitochondrial	16.267145120606425	16.55209117136481	16.421543837669603	16.148512331337137	16.147459346076985	16.638308631719585	16.52775341060455	16.525185850125663	16.550924105751093	16.714835785493435	15.845039138285324	16.03181748885286	15.737611773993915	16.476586422943612	16.008955967282393	16.682500876368056	16.813167414345482	16.595001000257405	16.55068817470667	16.63607228977131	0	0	0	0	0	0	0	0	0	0	0	0	0	0	0	0	0	0	0	0	0.0505594934568287	-0.287348203139366	0.0831249928320989	2.2081940738499e-4
O00391	O00391	O00391	QSOX1_HUMAN	QSOX1	Sulfhydryl oxidase 1	15.69810776060834	15.399341351487921	15.455513453637273	15.508385939751323	15.329474021857875	15.342262217278046	15.49060961369514	15.554810658580855	15.385292838811651	15.367428402725018	14.52194389765676	14.440882141428801	14.431921940732519	14.526835421266224	14.440207348143495	14.846053493654482	14.786831156429674	14.820313610328578	14.721515783667078	14.501084548529851	0	0	0	0	0	0	0	0	0	0	0	0	0	0	0	0	0	0	0	0	1.51302057035396e-8	-1.00580635562299	2.44987068108829e-7	0.00343487144997033
O00399	O00399	O00399	DCTN6_HUMAN	DCTN6	Dynactin subunit 6	15.506388169411204	15.283309053431063	15.223138181189702	15.609940523801264	15.149096108903917	15.56496518248462	16.04962098378951	15.765936118265367	15.83117114341431	16.25955570702815	15.10558936536496	14.908697528644787	15.15933921333253	16.14463434640428	15.520308674057347	16.358218492312453	16.14500668743281	16.24331904916463	15.836960138005239	16.18464680513591	0	0	0	0	0	0	0	0	0	0	0	0	0	0	0	0	0	0	0	0	0.949306563755131	0.0133394182133468	0.960087332302508	0.00329407676321223
O00400	O00400	O00400	ACATN_HUMAN	SLC33A1	Acetyl-coenzyme A transporter 1	16.017393480529947	16.10618054287062	16.34926049234645	16.14293668754378	16.190752578397756	15.843008285464164	15.953459868055953	15.933794372589027	16.173536607215116	15.880162240699997	16.255742288220556	16.35254868071062	16.12724473709865	16.030639119968203	15.854904898095134	15.78064741196317	15.570193700362545	15.591703490197599	15.666570762819484	15.587850750694276	0	0	0	0	0	0	0	0	0	0	0	0	0	0	0	0	0	0	0	0	0.699107522599608	-0.0370888115190766	0.758438927129921	1.66265105996967e-4
O00401	O00401	O00401	WASL_HUMAN	WASL	Actin nucleation-promoting factor WASL	15.356159632542392	15.551323748014763	15.405493848365596	15.383403924712384	15.357610420488804	15.762880292917	15.687966113938314	15.737859956881188	15.70258666471982	15.758803570328643	15.648273309978281	15.61454019326179	15.832365913790099	15.78386023182121	15.988853299001446	15.652984979313981	15.777679121672378	15.72565383087259	15.969541665677442	15.774354680376469	0	0	0	0	0	0	0	0	0	0	0	0	0	0	0	0	0	0	0	0	4.93238383229864e-4	0.362780274745772	0.00147823124616958	0.937294418568065
O00410	O00410	O00410	IPO5_HUMAN	IPO5	Importin-5	19.326927557189265	19.211327483835102	19.154949104402025	19.33463555491056	19.14068500682503	19.24052816162798	19.249335707836394	19.206985713155316	19.2080914384755	19.20639914415851	19.538230619952152	19.55254152334186	19.534937357276213	19.456490784417532	19.44304065684421	19.527740431465634	19.490026264094645	19.55253589480971	19.437485914355303	19.507804316552757	0	0	0	0	0	0	0	0	0	0	0	0	0	0	0	0	0	0	0	0	2.3627882373638e-4	0.271343246933995	7.79010601500241e-4	0.96326962071242
O00411	O00411	O00411	RPOM_HUMAN	POLRMT	DNA-directed RNA polymerase, mitochondrial	11.852759666835102	11.505155747748159	10.8901034157141	11.623410571626804	11.492008378063854	11.964986975375018	11.578851800169183	12.306534533292659	12.235442862467307	11.832640843011525	10.983734690057714	11.336146378479341	11.53822288883264	11.667354377787156	11.65868010397089	12.33930722036613	11.230819042441645	11.09218893483935	11.797337288288425	10.869958247431116	0	1	1	0	0	0	1	0	0	0	0	1	0	1	0	0	0	0	0	1	0.884578326336255	-0.0358598681720537	0.910361490188121	0.92438267951648
O00418	O00418	O00418	EF2K_HUMAN	EEF2K	Eukaryotic elongation factor 2 kinase	14.228412875445214	14.234660282538751	14.056214326983708	14.340635979620577	14.235961854376926	14.304629394440768	14.270587340447511	14.295496323087313	14.321470135599657	14.225124573006546	14.722081732782012	14.70227551485575	14.78369400636344	14.772768180289448	14.761914769057437	14.411669866382464	14.408734413576214	14.322561952466355	14.23674671793278	14.340079580182197	0	0	0	0	0	0	0	0	0	0	0	0	0	0	0	0	0	0	0	0	3.56770136481208e-6	0.529369776876587	2.18450163781274e-5	1.15762052741807e-5
O00422	O00422	O00422	SAP18_HUMAN	SAP18	Histone deacetylase complex subunit SAP18	13.788086148605714	13.440661570655207	13.912356084051837	13.721216702030166	13.478377804306898	13.821086346037243	13.784685960547726	13.864853546305566	14.098854553218757	13.905151927368413	13.94773737524962	13.890387790144842	14.087529140050512	14.6100674489798	14.03053782580564	14.117074871516154	13.988649186949555	13.603603165252407	13.87210730859144	14.133551645876922	0	0	0	0	0	0	0	0	0	0	0	0	0	0	0	0	0	0	0	0	0.0107416041383656	0.44511225411612	0.0216316475298995	0.269318531151113
O00423	O00423	O00423	EMAL1_HUMAN	EML1	Echinoderm microtubule-associated protein-like 1	16.22116982420976	16.32580083963312	16.31957510547457	16.19624286794211	16.442651973595176	15.85368236591462	16.133657999286793	16.005315329529587	15.979239844630921	16.073850769897515	16.525629386407502	16.46022549722888	16.488803559877994	16.025310456829295	16.433932577217018	16.392372770647896	16.39879378464634	16.474482308087108	16.365744884109546	16.494683735580104	0	0	0	0	0	0	0	0	0	0	0	0	0	0	0	0	0	0	0	0	0.372915050067951	0.0856921733411866	0.454587699816674	0.665749346298004
O00425	O00425	O00425	IF2B3_HUMAN	IGF2BP3	Insulin-like growth factor 2 mRNA-binding protein 3	16.894415169461077	16.7797706445844	16.744610500941917	16.868605555578995	16.82751638092354	16.75630872897294	16.81553340194448	16.77186340341059	16.825567522423643	16.877715496971135	18.58550907269191	18.6224880062746	18.55299173478081	18.708124039762858	18.52667880070254	17.94723740220318	18.06360047374447	17.956296741490643	17.921091275276616	17.93674719509256	0	0	0	0	0	0	0	0	0	0	0	0	0	0	0	0	0	0	0	0	4.0073178601426e-13	1.77617468054456	1.03608556932397e-10	2.14376124884914e-8
O00429	O00429	O00429	DNM1L_HUMAN	DNM1L	Dynamin-1-like protein	18.50734945773977	18.670580184778874	18.608399222886945	18.524170556523973	18.65876586191229	18.528385429715602	18.57324406523425	18.462102817762062	18.47789657921233	18.490631548366537	18.320672763474636	18.416727442533183	18.429447607704603	18.21127519376055	18.340050015458463	18.472032351504645	18.457328771547218	18.44759985827995	18.38443385816677	18.513403767333823	0	0	0	0	0	0	0	0	0	0	0	0	0	0	0	0	0	0	0	0	6.46713616343755e-4	-0.250218452182082	0.00186789536396223	0.0414241216136593
O00442	O00442	O00442	RTCA_HUMAN	RTCA	RNA 3'-terminal phosphate cyclase	17.693575435290462	17.595585302943945	17.68071663644777	17.444901645753063	17.653600845725453	17.68563168309507	17.525497869180654	17.628630649821567	17.53479680907065	17.76800335612208	17.464968452674384	17.454564376047195	17.525834284707027	17.830651369255197	17.613573665532073	17.409167155190868	17.3804695204693	17.4039440401536	17.384868048715035	17.409291482224436	0	0	0	0	0	0	0	0	0	0	0	0	0	0	0	0	0	0	0	0	0.649766164537888	-0.0357575435889608	0.716987179249901	0.0194805466607579
O00443	O00443	O00443	P3C2A_HUMAN	PIK3C2A	Phosphatidylinositol 4-phosphate 3-kinase C2 domain-containing subunit alpha	17.018461008965662	17.000330168906267	16.97473946435263	16.8828221334001	17.01240630251435	17.605030921103623	17.675012876546724	17.71128382779871	17.67650807952455	17.653845719536054	17.052950069882485	17.191637595841627	17.02446876776693	16.960149036731796	16.99968076488292	17.116252571410424	17.008538045639284	16.97419049576185	17.0300204681068	16.908404349191226	0	0	0	0	0	0	0	0	0	0	0	0	0	0	0	0	0	0	0	0	0.206075587487467	0.0680254313933446	0.276064822616086	0.4920045748657
O00458	O00458	O00458	IFRD1_HUMAN	IFRD1	Interferon-related developmental regulator 1	12.013218505942408	11.634012356402115	11.694836674555944	11.465049323166525	12.367581290456037	12.458114353296873	12.412765650525774	12.889192118974377	12.565870834721833	12.600096420887233	12.702462753945284	12.644532294625444	12.390144767742255	12.759220345412777	12.66110334649085	12.500724886085042	12.100481662329512	12.422861078066463	12.84845080819294	12.197422514389633	1	0	0	1	0	0	0	0	0	0	0	0	0	0	0	0	0	0	0	0	0.00155403999154311	0.796553071538712	0.00400013062971422	0.207106056438434
O00459	O00459	O00459	P85B_HUMAN	PIK3R2	Phosphatidylinositol 3-kinase regulatory subunit beta	13.829187570370753	14.005940279608105	13.819520502766958	13.942212079484626	14.102697494231887	14.047515895553712	14.147785257599102	14.100161316238959	13.96613589872708	14.118024501616429	14.28353695448172	14.33930722036613	14.095636023539647	14.155948726169878	14.226607870623242	14.386751680625336	14.710440548767243	14.36572096604337	14.168249024320875	14.418761822177704	0	0	0	0	0	0	0	0	0	0	0	0	0	0	0	0	0	0	0	0	0.00474111891086198	0.280295773743658	0.0106383169290478	0.0716782594336121
O00461	O00461	O00461	GOLI4_HUMAN	GOLIM4	Golgi integral membrane protein 4	16.74787827422588	16.830515206976838	16.810383353162674	16.920992453580062	16.839991070539885	16.469369950947545	16.441825673833854	16.619804440942374	16.56008499900166	16.491918842652435	16.893787372552538	16.94663218021393	16.931406978430335	17.190577052916787	16.968576801925437	16.889634670832486	16.77869318322384	16.67670089611439	16.868014670129266	16.905492777464996	0	0	0	0	0	0	0	0	0	0	0	0	0	0	0	0	0	0	0	0	0.0234939640645295	0.156244005510739	0.0428548297626773	0.0296317937268035
O00462	O00462	O00462	MANBA_HUMAN	MANBA	Beta-mannosidase	13.52722040638022	13.968126761356267	14.083321420039656	13.716926609389034	14.201250962026549	13.893045509419345	13.94217541749699	13.965008627601094	13.985601823543494	14.010003521295205	14.551666210436203	14.456514848251727	14.503198396905224	14.62532643254604	14.535724933562696	14.15976886900315	13.827858710884867	13.991318111246704	13.81893162523378	14.04977198930969	0	0	0	0	0	0	0	0	0	0	0	0	0	0	0	0	0	0	0	0	2.19547331785844e-4	0.635116932502031	7.30457394879011e-4	1.48634170889218e-5
O00468	O00468	O00468	AGRIN_HUMAN	AGRN	Agrin	16.075508397527052	15.762701252619248	15.676428190815729	16.109443000310264	15.631384553269601	12.792072427808142	12.782308219559951	13.123238748593687	12.908932967244537	12.894325162530139	13.934529401689467	13.816123667911215	13.810109673455251	14.020832398782655	13.656167854745979	12.882709910003232	12.879497098849445	12.958967702429291	13.12716411348646	12.887487192350536	0	0	0	0	0	0	0	0	0	0	0	0	0	0	0	0	0	0	0	0	1.10749784803925e-9	-2.00354047959146	3.12556170846288e-8	1.28748898899692e-6
O00469	O00469	O00469	PLOD2_HUMAN	PLOD2	Procollagen-lysine,2-oxoglutarate 5-dioxygenase 2	18.243573808728936	17.715023547349332	18.05757402001423	18.12595825299231	17.7418948543582	17.195535616429556	17.219367074042633	17.289964831280827	17.20915823180691	17.2792478305437	20.05124346541097	20.06467172694038	20.025466731909727	19.938390787903014	19.99261200277136	16.954230395836053	16.95219521991413	17.059566273345563	17.02133787795768	16.943911256537422	0	0	0	0	0	0	0	0	0	0	0	0	0	0	0	0	0	0	0	0	2.48601091692802e-10	2.03767204629849	9.44330687164838e-9	2.09264558407174e-16
O00470	O00470	O00470	MEIS1_HUMAN	MEIS1	Homeobox protein Meis1	15.587338032046356	15.650218738496015	15.273136301270481	15.20759015424742	15.632387511048565	15.28037931061446	15.2255915621123	15.184422105592038	15.434559817877497	15.425206066708753	15.435689791874395	15.496519897127103	15.412639307247547	15.242303282870163	15.704933007509995	15.124416187432324	15.518225914054778	15.490443526075003	15.031192879335517	15.396481028386114	0	0	0	0	0	0	0	0	0	0	0	0	0	0	0	0	0	0	0	0	0.91646885992290406	-0.0117170900959263	0.933828872652183	0.215431392326343
O00471	O00471	O00471	EXOC5_HUMAN	EXOC5	Exocyst complex component 5	16.802831869673636	16.846702404934952	16.74204622339952	16.754130681940694	16.88641106235526	16.893408193053272	16.83337191957492	16.72940831698402	16.75103402562012	16.75970617085262	16.496036101725533	16.569560454463815	16.628345855853137	16.539246674183854	16.56439513935851	16.60927831252833	16.641346197867176	16.74799624802552	16.654817808285138	16.663738763330944	0	0	0	0	0	0	0	0	0	0	0	0	0	0	0	0	0	0	0	0	1.43289570676349e-4	-0.246907603343836	5.04376771616572e-4	0.0290544809661997
O00478	O00478	O00478	BT3A3_HUMAN	BTN3A3	Butyrophilin subfamily 3 member A3	17.85818745442203	18.072148309221102	18.076559888420732	17.519782124245747	17.999933957150457	17.12104778868692	16.99132254057067	17.019308381434012	17.03194883781776	17.002419485778425	14.96507628871319	14.895845052489353	14.756712675508098	14.964268659026374	14.884318406853298	15.14614700606744	15.226175086004968	15.099479317175161	15.179240444931551	15.101602313814327	0	0	0	0	0	0	0	0	0	0	0	0	0	0	0	0	0	0	0	0	4.70285513794319e-12	-3.01207813017395	4.48730761078746e-10	6.95286067072206e-4
O00479	O00479	O00479	HMGN4_HUMAN	HMGN4	High mobility group nucleosome-binding domain-containing protein 4	15.296088111170203	14.889470690540687	14.178913784669566	15.76437402389519	15.913513552142017	17.10667539103289	16.493062662122593	16.897490976768147	16.4209240657428	16.107441866065294	15.282107455946614	16.225297828537837	14.973899121456567	15.80974301193466	15.804642792631112	15.95215425953656	16.70978387547935	16.357624165055825	16.25093123489652	16.65439828197287	0	0	0	0	0	0	0	0	0	0	0	0	0	0	0	0	0	0	0	0	0.264754202508073	0.410666009617826	0.340987477836595	0.00784455073881413
O00481	O00481	O00481	BT3A1_HUMAN	BTN3A1	Butyrophilin subfamily 3 member A1	15.308772740559307	15.323512216972711	15.367592210388299	15.02833777313938	15.281940890582018	14.249802332173758	14.355757141413587	14.195956549724691	14.240038490111544	14.19564903063735	13.194702998546699	13.513838606176689	13.528942415064895	13.354166719433445	13.675196242848637	13.120762751745318	13.468725852666545	13.510875406392884	13.393591562623907	13.591358713420815	0	0	0	0	0	0	0	0	0	0	0	0	0	0	0	0	0	0	0	0	1.20832324937002e-9	-1.80866176991427	3.36274682072942e-8	0.766780187071024
O00483	O00483	O00483	NDUA4_HUMAN	NDUFA4	Cytochrome c oxidase subunit NDUFA4	19.346647906152562	19.434212832720696	19.376462463843396	19.4618451107055	19.494595850385178	19.728601474896635	19.68971650872369	19.434514209569137	19.622943716367132	19.35008669643633	17.059566273345563	17.141149198437517	16.973125573441365	16.657444065778108	16.877919151552366	18.269003368172584	18.412259714748064	18.224722426994724	18.274705736545187	18.142256665319508	0	0	0	0	0	0	0	0	0	0	0	0	0	0	0	0	0	0	0	0	3.77459141143018e-12	-2.48091198025049	3.87863463623242e-10	6.56422384907766e-9
O00487	O00487	O00487	PSDE_HUMAN	PSMD14	26S proteasome non-ATPase regulatory subunit 14	18.590999970459382	18.72025427993771	18.688701080904035	18.609579158594602	18.606889519266385	18.436613953944875	18.395237057770782	18.322465131135562	18.37473810285296	18.32437395269494	18.378692802214093	18.35866407713589	18.566054038171092	18.015551169817925	18.40696064095626	18.040594745822542	18.121958395802412	18.19144482783438	18.432758007904713	17.95815052625748	0	0	0	0	0	0	0	0	0	0	0	0	0	0	0	0	0	0	0	0	0.004856219171593	-0.298100256173377	0.0108752714893316	0.0940832527553154
O00488	O00488	O00488	ZN593_HUMAN	ZNF593	Zinc finger protein 593	12.459703123049676	12.45835534384507	12.697632229533559	12.72860506185994	12.72330470576572	11.880685525261125	11.883930049895296	12.078674540414788	12.035840380216921	12.005870123264923	13.022723240977388	12.950184058091544	12.702583959358039	12.657494867444857	12.524299286642112	12.258109598977875	12.440669356080168	12.203825151433644	11.021736495837358	12.087916926997949	0	0	0	0	0	0	0	0	0	0	0	0	0	0	0	0	0	0	0	0	0.285180748066538	0.157936989691994	0.363216859328349	0.0111448040448825
O00499	O00499	O00499	BIN1_HUMAN	BIN1	Myc box-dependent-interacting protein 1	16.25427020300224	16.252746729572788	16.32244400561803	16.247133872237416	16.21432291576379	16.631418659602538	16.624224295062213	16.581711073331363	16.551594119839635	16.716765884316075	16.48405030948418	16.559993916328576	16.537077315832015	16.5369195273439	16.47715585850946	16.74790449145951	16.839437557415213	16.799104512143735	16.63992004467381	16.84378613572612	0	0	0	0	0	0	0	0	0	0	0	0	0	0	0	0	0	0	0	0	3.2168010023002e-5	0.260855840260774	1.38318991595687e-4	1.97611649315277e-4
O00505	O00505	O00505	IMA4_HUMAN	KPNA3	Importin subunit alpha-4	16.28699446016935	16.125863435268528	16.323462959381253	16.387578152048174	16.074540808498462	15.7654440985416	15.988955344199272	15.915256185936318	15.977194940820352	15.972019464223669	16.27937480359715	16.49169341421367	16.33627641318482	16.120310787984778	16.161976226704937	16.219586396708674	15.968583551465388	16.023923246830982	16.15671119465994	16.289831584025602	0	0	0	0	0	0	0	0	0	0	0	0	0	0	0	0	0	0	0	0	0.652621531187519	0.0382383660639256	0.719005027143363	0.102990021998369
O00506	O00506	O00506	STK25_HUMAN	STK25	Serine/threonine-protein kinase 25	14.813310234723971	14.145263487009426	14.555739479180518	14.638311460336498	14.853246192405722	15.052903384087696	14.849219376217409	15.08268130295035	15.093714656344485	14.95187660854293	14.71435285705391	14.964602594276819	14.983862030928826	14.553569300360232	14.698265150751938	14.894756197408151	14.76281283106575	15.018730483925202	15.036272365084137	14.750162628300382	0	0	0	0	0	0	0	0	0	0	0	0	0	0	0	0	0	0	0	0	0.207331895860816	0.181756215943116	0.277562242412635	0.280204585341726
O00507	O00507	O00507	USP9Y_HUMAN	USP9Y	Ubiquitin carboxyl-terminal hydrolase 9Y	14.221398314019389	14.510640559552062	13.832593376959855	13.521072827214216	15.440343629913563	14.145279411059393	14.80149113007439	14.882332584358755	14.576159538513403	14.632126184125696	15.251659925749639	15.409026238266089	15.212773741427636	13.371667757584342	14.280770770130603	14.66490277715094	14.41893966310996	13.75627484444474	13.849610347836766	14.24356079290741	0	0	0	0	0	0	0	0	0	0	0	0	0	0	0	0	0	0	0	0	0.407971309509921	0.39996994509985	0.488699752760726	0.207383948928196
O00522	O00522	O00522	KRIT1_HUMAN	KRIT1	Krev interaction trapped protein 1	14.62652469378843	14.538104036605015	14.608555159636534	14.48410539541582	14.527519768236969	14.750481940064994	14.80152649513814	14.654949234765686	14.665891034757491	14.631285071859544	14.463722321563226	14.517521765126958	14.521833509380825	14.444387281942566	14.455532717782422	14.473445746864083	14.702270102960039	14.544825612581747	14.550037285888552	14.52399068248441	0	0	0	0	0	0	0	0	0	0	0	0	0	0	0	0	0	0	0	0	0.183894601622697	-0.0763622915773539	0.250879188426539	0.199631902504319
O00534	O00534	O00534	VMA5A_HUMAN	VWA5A	von Willebrand factor A domain-containing protein 5A	15.00974990368247	15.506623709435246	15.623201352255053	15.23543837469141	15.47536295828082	15.48969746284288	15.318645189968214	15.13594570841869	15.425917407126484	15.310499179152215	15.72188154031195	15.785615937088624	15.792231080612938	15.695899775876804	15.7907506601607	14.568152080448156	14.767367200438564	14.871606890735466	14.72095495472727	14.765332723420459	0	0	0	0	0	0	0	0	0	0	0	0	0	0	0	0	0	0	0	0	0.00286703932808988	0.387200539141199	0.0068656469120527	2.21320315079543e-9
O00541	O00541	O00541	PESC_HUMAN	PES1	Pescadillo homolog	15.819006495884192	15.761462931154647	15.594473321694187	15.786790325341649	15.53828594930412	16.020949564230254	15.986948610148033	15.910670834644733	15.950981844730208	15.989263654315629	16.207944692683697	16.08793308252561	16.020155256487037	16.383530491786217	16.200277941078138	16.035705519482327	15.851866138534005	15.868190755188603	16.028633465530255	15.868282407399597	0	0	0	0	0	0	0	0	0	0	0	0	0	0	0	0	0	0	0	0	7.56881848474518e-5	0.47996448823638	2.90397702992976e-4	0.00496044295395047
O00560	O00560	O00560	SDCB1_HUMAN	SDCBP	Syntenin-1	18.069376338490706	17.93506143046379	17.698039914733272	17.878877140276455	17.695330257630005	17.56059406018054	17.568178806344058	17.57987569837236	17.609741459555234	17.517431030992224	16.978554063345065	17.034906404286687	16.80495027239376	16.98373958799137	16.812152230646916	16.93276839254092	16.964634178745168	16.974952273534054	16.70344400880509	16.899191683334827	0	0	0	0	0	0	0	0	0	0	0	0	0	0	0	0	0	0	0	0	1.2653588173226e-7	-0.932476504586081	1.38739410681815e-6	0.681139882080194
O00562	O00562	O00562	PITM1_HUMAN	PITPNM1	Membrane-associated phosphatidylinositol transfer protein 1	14.316118865782327	14.403444820438287	14.228427907668076	14.370891701496033	14.307044233503168	14.566886488038497	14.59271397108213	14.407606354144312	14.276088046574129	14.461466657379809	14.745364451590312	14.775466250962063	14.740165488028206	14.812217424396025	14.800915062694893	14.419552058574034	14.540624515407867	14.673402940449371	14.533792060475433	14.540224925526221	0	0	0	0	0	0	0	0	0	0	0	0	0	0	0	0	0	0	0	0	4.43607589630673e-6	0.449640229756721	2.62818109947582e-5	0.00167055216019001
O00566	O00566	O00566	MPP10_HUMAN	MPHOSPH10	U3 small nucleolar ribonucleoprotein protein MPP10	12.570159301636119	10.62973406276167	11.837183238165755	12.945857125398971	12.418416616464507	13.086839483558405	13.475619449503165	13.198862441758125	13.333882106590165	13.491890666023844	13.192101675543475	13.437856084078154	12.487294901555558	13.866032834779864	12.33250655086127	13.247835562433051	13.153521948859598	13.094160179598845	12.877838172350057	13.204195138708156	0	1	1	0	0	0	0	0	0	0	0	0	0	0	0	0	0	0	0	0	0.0452358347986808	0.982888340478258	0.0756921118812999	0.845980763810114
O00567	O00567	O00567	NOP56_HUMAN	NOP56	Nucleolar protein 56	15.617303878646284	15.451880779083442	15.646831495925902	15.55147396083961	15.55903944221345	15.881106789254298	15.715605453856725	16.004657194745732	15.868094272886353	15.78005013999385	16.07303902940555	16.195873910410768	16.217588573278476	16.319568049549357	16.17213447052436	15.7625169995502	15.608555159636534	15.684239073284099	15.44340009564259	15.86076206913322	0	0	0	0	0	0	0	0	0	0	0	0	0	0	0	0	0	0	0	0	2.17649347063373e-7	0.630334895291968	2.17513655450491e-6	2.61715834752403e-5
O00571	O00571	O00571	DDX3X_HUMAN	DDX3X	ATP-dependent RNA helicase DDX3X	18.288789490224648	18.323692520595834	18.3021257005536	18.285284807261704	18.35754341384936	18.721125897121112	18.53110727366564	18.5281450202918	18.532348314833254	18.496163308817593	18.1266339010053	18.318556048939165	18.297279021133534	18.085576192727558	18.116333807098126	18.0904639510261	18.392040651577936	18.30070110755139	18.33795285328042	18.181899583715726	0	0	0	0	0	0	0	0	0	0	0	0	0	0	0	0	0	0	0	0	0.0404899082965633	-0.122611392316294	0.0689162486721077	0.321885622947475
O00584	O00584	O00584	RNT2_HUMAN	RNASET2	Ribonuclease T2	15.165535141377925	15.373103041644775	15.632748178065908	15.074756116617184	15.4151871852126	12.241035734998981	11.24262632201345	12.078374334746163	11.539811118064975	10.539583522394247	16.648371626869658	16.75630872897294	16.81055908340035	17.43879997291204	16.704795251823928	15.284607245995558	14.819769954659852	14.69412931905694	15.101351987346	14.796668318081485	0	0	0	0	0	0	0	0	1	1	0	0	0	0	0	0	0	0	0	0	7.028763138647e-7	1.5395010002121	5.70775446365306e-6	1.03887199623677e-7
O00592	O00592	O00592	PODXL_HUMAN	PODXL	Podocalyxin	15.577402272949717	15.268516415189579	15.162871203114113	15.764200353402101	15.083454395750504	17.479030244016833	17.05528243550119	16.510853777361135	16.872650835152882	15.914128152575142	16.29132181169819	16.251266034520306	16.286546932691408	15.116254602358365	16.229789552991107	15.14253788639769	15.387317300800396	15.009102539390675	16.534245119991457	15.142015290042387	0	0	0	0	0	0	0	0	0	0	0	0	0	0	0	0	0	0	0	0	0.0158171379592908	0.663746858770676	0.0303578450056791	0.104513575560728
O00622	O00622	O00622	CCN1_HUMAN	CCN1	CCN family member 1	14.63779656069001	14.684228113304147	14.628923928846197	14.751622509775142	14.552200769955382	15.130590671594824	15.425032275881279	15.32003543002265	15.196071852485055	15.366868586167094	14.995210666316302	14.966559524919406	14.849478406760172	14.908992993250534	14.99080864826523	15.17938041954794	15.085314769904636	15.08784816042043	15.234562991506376	14.954755210084196	0	0	0	0	0	0	0	0	0	0	0	0	0	0	0	0	0	0	0	0	3.23428237270339e-4	0.291255671388159	0.00102583194369678	0.0207639673010296
O00623	O00623	O00623	PEX12_HUMAN	PEX12	Peroxisome assembly protein 12	15.20073005605281	14.995709745733741	15.044526462797657	15.00537893331435	15.026748197729026	14.683729346115438	14.87098112422465	14.985806367160494	14.88584887004065	14.716230004716687	14.466382408813557	14.44736739674266	14.276102590164129	14.876982102349983	14.788845755610396	15.069202192069785	15.075984639292235	14.723607620869814	14.79130027184882	15.136146035987148	0	0	0	0	0	0	0	0	0	0	0	0	0	0	0	0	0	0	0	0	0.00101546695083504	-0.483482628389371	0.00276835633025266	0.0104111277502257
O00625	O00625	O00625	PIR_HUMAN	PIR	Pirin	15.92299082348905	16.329901425815233	16.18950607782613	15.918369461945566	16.19900512813398	16.599314306362636	16.710994720660423	16.67961754484837	16.635562258228727	16.875545390292082	15.39227045928518	15.523365924391396	15.509079092374371	15.742641015707532	15.628089493205012	16.579447058927876	16.46045269657436	16.540517060826893	16.44362024815759	16.388787548817717	0	0	0	0	0	0	0	0	0	0	0	0	0	0	0	0	0	0	0	0	8.97264195844546e-5	-0.552865386449291	3.36054791107198e-4	2.30522951258634e-8
O00628	O00628	O00628	PEX7_HUMAN	PEX7	Peroxisomal targeting signal 2 receptor	12.003788435984161	12.369471936497218	10.778887754353388	11.712883761117522	11.889785326149859	11.674031896929067	11.938233754276968	12.33747695626071	11.890717585690311	11.550373272017422	12.052666536510744	11.903659701788301	12.94086964340779	12.964815550448083	12.789943165518878	12.175823967172406	12.385409465635107	12.309129565129625	11.829088444004885	12.145371767083274	0	0	1	0	0	1	1	0	1	1	0	0	0	0	0	0	0	0	0	0	0.0344710536886988	0.779427476714329	0.0597115831672619	0.15775427709163
O00629	O00629	O00629	IMA3_HUMAN	KPNA4	Importin subunit alpha-3	19.350732041623	19.097216860787487	19.04305132118933	19.29673252537148	19.13461683259268	19.08901333175895	19.22069951228407	19.30005533496361	19.19204473359847	19.33054929688857	19.235280358682672	19.249507006127654	19.210752188750412	19.30277277808858	19.100498088416884	19.43831470272966	19.158432180365484	19.17087128354554	19.212380012676025	19.27248854819044	0	0	0	0	0	0	0	0	0	0	0	0	0	0	0	0	0	0	0	0	0.601670557153124	0.0352921677004474	0.67436575522057	0.621354040287442
O00635	O00635	O00635	TRI38_HUMAN	TRIM38	E3 ubiquitin-protein ligase TRIM38	15.606940109081096	15.413472571807617	15.528734905931518	15.510618926999152	15.4599278439482	14.805658234778644	14.925651790688743	14.89682431991884	14.972683680206446	14.798775537031908	14.751627739669203	14.746718996325901	14.731653145963893	14.46884038004642	14.641933193866198	14.960952189951058	14.892926965586513	14.888619594894475	15.028264380238728	14.917432687806663	0	0	0	0	0	0	0	0	0	0	0	0	0	0	0	0	0	0	0	0	7.00170636080831e-8	-0.835784180379198	8.51573239482224e-7	0.00172412664039144
O00712	O00712	O00712	NFIB_HUMAN	NFIB	Nuclear factor 1 B-type	10.756690248802332	13.510887765694012	13.710063805561747	13.681952114459238	13.782670658677006	13.916532625412879	14.204777447115102	11.701996734290459	13.823078592545448	14.111478041404503	15.67563457308465	15.900022410774808	15.63736073279274	15.865269307174858	15.708210950746432	14.920273758123969	15.169983703659515	15.099302602181634	14.638549044360332	14.864722992013313	1	0	0	0	0	0	0	1	0	0	0	0	0	0	0	0	0	0	0	0	6.76278085098756e-4	2.66884667627583	0.00193930907050681	4.04145800219273e-6
O00743	O00743	O00743	PPP6_HUMAN	PPP6C	Serine/threonine-protein phosphatase 6 catalytic subunit	17.082627254090234	17.035271646259094	17.05591788134586	17.027106869089398	17.10000522442272	16.763342062423042	16.865322477249023	16.80964254045868	16.700250048498205	16.635477235438746	17.04537573331028	17.078578231235223	17.113772683023377	16.697809214889446	16.950920352030096	16.871111113449594	16.773692992265502	16.98451859303091	16.908369163652758	16.817183539425713	0	0	0	0	0	0	0	0	0	0	0	0	0	0	0	0	0	0	0	0	0.272979252114486	-0.0828945321437686	0.349956606797442	0.194608814439173
O00746	O00746	O00746	NDKM_HUMAN	NME4	Nucleoside diphosphate kinase, mitochondrial	14.63243863469286	14.910497516842625	14.734069197513147	14.447942025170851	14.866820101408813	13.710935547406242	13.817912998445903	13.591697647209791	13.766383969267888	13.513850940118791	13.791244302456503	13.697608340276439	13.869719138678537	14.544372845173017	13.88428501417146	14.232300997416592	14.455673980320865	14.353319155495885	14.438012087651131	14.14670390217599	0	0	0	0	0	0	0	0	0	0	0	0	0	0	0	0	0	0	0	0	4.24095005020145e-4	-0.760907566974467	0.00129490341532818	0.0283284814249528
O00748	O00748	O00748	EST2_HUMAN	CES2	Cocaine esterase	16.487109899155744	16.612134180423286	16.69151181019612	16.35105309582856	16.568964029726363	15.812606018318366	15.853718910779762	15.771473994284868	15.795139164888296	15.871337363053982	15.091472577226476	15.083475172098206	14.898998092886416	15.130618823429112	14.986979709176577	15.281495414799457	15.39554417645632	15.316981493333236	15.324078558428823	15.415332453768288	0	0	0	0	0	0	0	0	0	0	0	0	0	0	0	0	0	0	0	0	2.21210702128167e-10	-1.50384572810266	8.56523564037324e-9	2.02918130312538e-4
O00754	O00754	O00754	MA2B1_HUMAN	MAN2B1	Lysosomal alpha-mannosidase	17.999405505488113	18.27026338385727	18.238330094645672	18.230470832204706	18.304939489321434	18.404850514239037	18.35170275307961	18.4445700800252	18.39944483162542	18.503697652139504	18.119270449948193	18.140555206107035	18.139886047918633	18.370483083184894	18.20781508658482	18.649684217596107	18.689431578433478	18.77444283963409	18.60609068778476	18.75417962628934	0	0	0	0	0	0	0	0	0	0	0	0	0	0	0	0	0	0	0	0	0.849837105387984	-0.0130798863547277	0.883570424138629	2.12385483290986e-6
O00764	O00764	O00764	PDXK_HUMAN	PDXK	Pyridoxal kinase	18.028683101377734	18.29317973939766	18.23973836186444	18.337317011257582	18.369725130358695	17.97477306788934	17.952894780129245	18.064332275783247	17.988767886058678	18.05050764925891	18.193790027949966	18.213996512452066	18.262058131368807	18.444857171848927	18.319579515410307	18.18256893749655	18.01300091899753	18.20383069429847	18.120055584612533	18.39059722631206	0	0	0	0	0	0	0	0	0	0	0	0	0	0	0	0	0	0	0	0	0.648694269110751	0.0331276029547993	0.715957665508492	0.169590352918928
O00767	O00767	O00767	SCD_HUMAN	SCD	Stearoyl-CoA desaturase	15.807661824391955	14.855189682093359	14.787565918475563	16.00178861106579	15.161808971745097	10.458594044466514	12.47998180589937	10.237573924458255	11.148691064484876	11.364163453238659	10.779181490505305	11.402640926960773	12.206099672198661	10.15657211498442	11.93160211065816	12.088643971171198	14.122197082136271	13.772757872637518	14.502465118052323	10.73776102667298	0	0	0	0	0	1	1	1	1	1	1	1	1	1	1	1	0	0	0	1	6.39293906325451e-7	-4.02758373849289	5.31529114024739e-6	0.0319685743914509
O14494	O14494	O14494	PLPP1_HUMAN	PLPP1	Phospholipid phosphatase 1	16.01758704227166	16.06516786609411	15.903206365543548	15.918376450511257	16.037358197020747	16.157439706387944	16.06159058444176	16.192127110813033	16.18961610650267	16.159857543463318	15.503369234625877	15.485536891868213	15.321921050460785	15.453325300003485	15.447364167846455	16.42649736528179	16.30129076493326	16.32599578477609	16.240612474582843	16.360857369516392	0	0	0	0	0	0	0	0	0	0	0	0	0	0	0	0	0	0	0	0	5.03160137603405e-7	-0.546035855327302	4.34572036949492e-6	1.84619507961192e-9
O14495	O14495	O14495	PLPP3_HUMAN	PLPP3	Phospholipid phosphatase 3	18.457733557455306	18.70151291395951	18.753164506958424	18.665453897542683	18.700923940015436	18.997198780560254	18.780991436033183	18.769411727080733	18.81934648453389	18.81331775119436	18.60033399281735	18.49403521214992	18.594973309219846	18.45806611830583	18.43744730721354	19.066394065513546	19.142052197142213	18.984560313575493	19.144623393742677	18.97015645776937	0	0	0	0	0	0	0	0	0	0	0	0	0	0	0	0	0	0	0	0	0.0427011628285545	-0.138786575244978	0.0719919688832277	4.63357180529233e-7
O14497	O14497	O14497	ARI1A_HUMAN	ARID1A	AT-rich interactive domain-containing protein 1A	14.247185806038997	14.116928719081407	14.101778747358932	14.08715616966177	14.095792588770694	14.354387142273909	14.319051109160624	14.427155679252094	14.318924051084595	14.335180970057353	14.432143851643056	14.433957020270977	14.373626462873595	14.572617337818551	14.44461375401513	14.339070558935111	14.227646024314984	14.230665960362307	14.431562894916803	14.151508138792224	0	0	0	0	0	0	0	0	0	0	0	0	0	0	0	0	0	0	0	0	3.17350353198737e-4	0.321623279141907	0.00100895005191903	0.0270061043367095
O14498	O14498	O14498	ISLR_HUMAN	ISLR	Immunoglobulin superfamily containing leucine-rich repeat protein	14.276858654884467	14.434263338097221	14.353181293144468	14.109993845845157	14.542983471756067	14.978428934527912	15.121950304048205	15.116157113631983	15.090344026423102	15.22981395697554	15.107294734442313	15.446889441476205	15.206358123095628	15.589826674655432	15.09788810244578	13.881525062534111	13.709191536652757	13.772830024654525	13.474605884960672	13.869044342445104	0	0	0	0	0	0	0	0	0	0	0	0	0	0	0	0	0	0	0	0	3.63897930714573e-6	0.946195294477603	2.22135713227517e-5	2.50114419551781e-8
O14519	O14519	O14519	CDKA1_HUMAN	CDK2AP1	Cyclin-dependent kinase 2-associated protein 1	12.769730422473783	12.828053157816786	12.977743214698567	12.81883179165538	12.898297172642634	12.694412302875994	12.241506345781435	12.250195469460975	12.337256722373825	10.745060817114695	12.159710537941999	13.29324171895624	13.157754293915568	13.466267686135202	13.083763516910851	11.536699198987717	11.729832676347913	12.310255326301196	13.169719916281991	11.77742793504028	0	0	0	0	0	0	1	1	0	0	0	0	0	0	0	1	1	1	0	0	0.438177686362102	0.17361639891454	0.518835006085426	0.0172898258603733
O14521	O14521	O14521	DHSD_HUMAN	SDHD	Succinate dehydrogenase [ubiquinone] cytochrome b small subunit, mitochondrial	16.695608928298977	16.240277056844942	16.633264882319356	16.480916393533324	16.433753315499565	16.527284560579062	16.990081798387312	16.842313509430507	16.750903218758165	16.83255629302034	16.68747137145276	16.514595406575538	16.0967069199043	16.054865007103434	15.981990859765034	16.584359197041394	15.895894741481449	15.96740415263215	15.479123425608046	16.288770568859956	0	0	0	0	0	0	0	0	0	0	0	0	0	0	0	0	0	0	0	0	0.132580187276713	-0.229638202339014	0.190367287893739	0.30447634866287
O14523	O14523	O14523	C2C2L_HUMAN	C2CD2L	Phospholipid transfer protein C2CD2L	11.935993734910202	13.268745203065043	11.480689068906253	12.222758684127935	12.73942411037655	12.744053848336963	12.575253232082872	12.810356740717635	9.844840965531997	12.648020464344645	11.971780630766952	11.812137185517201	11.512849080517803	12.075151530933976	11.457202874197128	13.02043830590037	12.332601651787833	12.462144366218443	11.912878111899154	12.400617977469544	0	0	1	0	0	0	0	0	1	0	0	0	0	0	1	0	0	0	0	0	0.0989937558482716	-0.563697899890586	0.148917971682413	0.0124653607292247
O14524	O14524	O14524	NEMP1_HUMAN	NEMP1	Nuclear envelope integral membrane protein 1	14.403158523203095	14.611912372035816	14.740645124040862	14.57709832993124	14.552831175485695	14.47333158450971	14.751240676291893	14.57513739179486	14.451133822527728	14.447896837968377	14.967235266644042	15.064688039635739	14.872520984591661	14.527861820027516	14.888338956105136	14.618385502258606	14.513863273955451	14.527006538444644	14.748318660531583	14.752882366273091	0	0	0	0	0	0	0	0	0	0	0	0	0	0	0	0	0	0	0	0	0.0150512834806318	0.286999908461476	0.0291039896495208	0.0371662382498302
O14530	O14530	O14530	TXND9_HUMAN	TXNDC9	Thioredoxin domain-containing protein 9	17.23936544476778	17.08999867058833	17.165633275219246	17.291998025553855	17.43014215589286	17.506454806345026	17.50991414644412	17.50273858764383	17.084237457146575	17.376532412848036	17.131173704597494	17.339258499127375	17.176932795482685	17.662313721315186	16.778012942145036	17.316847183602473	17.71758941111051	17.67328146707951	17.569358706527364	17.57417958003552	0	0	0	0	0	0	0	0	0	0	0	0	0	0	0	0	0	0	0	0	0.852460995080726	-0.0258891818708555	0.885838827378714	0.028518223161061
O14531	O14531	O14531	DPYL4_HUMAN	DPYSL4	Dihydropyrimidinase-related protein 4	13.470849492418612	13.402785585793731	13.859195037511086	13.021608117336307	13.357290822385966	11.98188475403864	12.053101151735353	12.277299025345734	12.058549880912713	12.373229495857897	13.265934372960505	12.957421314993084	12.985850829327026	13.462732308391637	12.995286643527471	11.151092668547994	10.929206618654653	11.084630524265847	10.930261897451196	11.686763129806438	0	0	0	0	0	0	0	0	0	0	0	0	0	0	0	0	0	1	1	0	0.100890776049974	-0.288900717249193	0.151214087881612	4.53301348574742e-7
O14544	O14544	O14544	SOCS6_HUMAN	SOCS6	Suppressor of cytokine signaling 6	11.01372625899905	11.874556195891712	11.104602111459611	10.556914260843438	10.992853587428971	12.039559968487952	11.527969862027982	11.958820930278709	11.359277368241342	12.12572341642569	12.218386330563124	11.929531167770872	10.210177684379557	11.874120697782825	9.77587534197609	10.286622745117953	11.240694023631947	11.167405600602924	11.337034163936467	10.763896506634243	1	1	1	1	1	0	1	0	0	0	1	1	1	0	1	1	1	0	1	1	NA	NA	NA	NA
O14545	O14545	O14545	TRAD1_HUMAN	TRAFD1	TRAF-type zinc finger domain-containing protein 1	15.946172955662448	15.693043125475945	15.759037728454341	15.937123202811827	15.598546887533423	15.467837957073105	15.393185971769139	15.578104343055239	15.54980271355349	15.45454991826154	15.04062363956462	15.021487535232232	14.972454829500354	14.969260594833113	15.001245442174865	15.092492886859056	15.112174760332307	15.11919241968002	15.251700603224018	15.081275374083031	0	0	0	0	0	0	0	0	0	0	0	0	0	0	0	0	0	0	0	0	2.1879924927293e-7	-0.785770371726555	2.18118903348573e-6	0.022433401717475
O14548	O14548	O14548	CO72L_HUMAN	COX7A2L	Cytochrome c oxidase subunit 7A2-like, mitochondrial	16.54713251868018	16.81849480231559	16.730841589702546	16.545389863699043	16.7093800344792	16.5327272667476	16.309476353841106	16.408956603645603	16.613084401728806	16.44763214164236	14.869834786348195	14.733619143730637	15.177178134232058	14.949042424226674	14.89286057678521	16.101230912240776	16.19898403291899	16.167676866851195	16.22891449128259	16.179047957656493	0	0	0	0	0	0	0	0	0	0	0	0	0	0	0	0	0	0	0	0	3.05339639700973e-10	-1.74574074871076	1.10238613162311e-8	2.42064185592311e-9
O14558	O14558	O14558	HSPB6_HUMAN	HSPB6	Heat shock protein beta-6	20.189001672327755	19.854939890611362	19.850949843792637	20.51381625063786	19.700551476076523	20.12613475875209	19.76134670283616	19.712644542411	19.876073230427348	19.695641209836456	18.928706310316535	18.845906529813178	18.827903976701045	18.86043837160122	18.818613381614625	20.317121091511314	20.82343099598504	20.77711080724961	20.887409545017114	20.481503831760154	0	0	0	0	0	0	0	0	0	0	0	0	0	0	0	0	0	0	0	0	2.11095857357609e-6	-1.1655381126799	1.42617933629896e-5	1.28157816230925e-9
O14561	O14561	O14561	ACPM_HUMAN	NDUFAB1	Acyl carrier protein, mitochondrial	15.242169282278015	14.310023371469654	14.642266095063514	14.9454118289701	14.523629335790641	15.530857413603737	15.354559324188314	15.31671286136679	15.346544897036438	15.425124092511863	14.350890851557715	14.109977527519174	14.215813563907998	14.111453589015257	13.746041882930665	15.286348388148317	15.472056157502356	15.42080567052652	14.548478770119461	15.193921862343396	0	0	0	0	0	0	0	0	0	0	0	0	0	0	0	0	0	0	0	0	0.00348848392958229	-0.625864499728223	0.0081611788370117	5.73526187476197e-5
O14562	O14562	O14562	UBFD1_HUMAN	UBFD1	Ubiquitin domain-containing protein UBFD1	18.95245403985255	18.94809626731799	18.839772765724693	18.977363783079035	18.83474261611037	18.794168338841313	18.591306843682425	18.74864493153808	18.730702306215555	18.776808899508666	18.77396014996766	18.697656525588187	19.078786684560765	19.095716368346388	18.882816164290293	18.770776792599055	18.784816934444432	18.77819586867943	18.703038388986418	18.84258053450545	0	0	0	0	0	0	0	0	0	0	0	0	0	0	0	0	0	0	0	0	0.953437274310597	-0.0046987158662688	0.963535462564549	0.117371596425272
O14578	O14578	O14578	CTRO_HUMAN	CIT	Citron Rho-interacting kinase	14.178268024180365	13.805653197127807	13.843724806299154	14.156738841386206	13.900168682550898	14.302838808302726	14.195441418191235	14.320807598781538	14.152371997217076	14.245485858252252	12.737530445207371	12.86038671875913	12.781953883145649	12.815695499025813	12.687909268180722	14.187653634233726	14.238128534717974	14.007290124695714	14.054697578024877	14.130996809137917	0	0	0	0	0	0	0	0	0	0	0	0	0	0	0	0	0	0	0	0	1.45334296158626e-7	-1.20021554744515	1.55313917828185e-6	3.22687765360284e-9
O14579	O14579	O14579	COPE_HUMAN	COPE	Coatomer subunit epsilon	18.167790532628675	18.16553023451063	18.214290658259884	18.12918741107847	18.088658859006117	17.98272068243627	17.75508968863469	17.729175939604286	17.80418775356619	17.62207327435079	18.0766799205647	18.009352990096797	18.2315165233842	17.86118385804952	18.17258377130915	17.54652524038946	17.63332165172276	17.738461755086945	17.856389052258237	17.444432579201266	0	0	0	0	0	0	0	0	0	0	0	0	0	0	0	0	0	0	0	0	0.230536819925836	-0.0828281264158797	0.303947326472912	4.58622114930061e-4
O14602	O14602	O14602	IF1AY_HUMAN	EIF1AY	Eukaryotic translation initiation factor 1A, Y-chromosomal	17.06419542016878	17.23115554079446	17.204934064775905	17.23121180376307	17.006906774393908	17.221860847887996	17.358865789940666	17.223407842581288	17.148853889743133	17.222172266746455	17.283233078413186	17.288478607778565	17.731690265070018	17.21627220671172	17.63771449926441	17.08711057777871	17.382801313175968	17.369401388704134	17.247705041258165	17.1434031449839	0	0	0	0	0	0	0	0	0	0	0	0	0	0	0	0	0	0	0	0	0.0180197645945843	0.283797010668355	0.0340151703310394	0.110015052895195
O14613	O14613	O14613	BORG1_HUMAN	CDC42EP2	Cdc42 effector protein 2	16.303095761993045	16.37424310848234	16.172380626545763	16.274931361777483	16.08863298167158	16.363003685669767	16.109391985453737	16.08533136958754	16.01556968079655	15.983982237521749	15.36250550418689	15.045832169658995	15.11638457708018	15.223126865623856	15.459133801503562	15.838445622771683	16.055155312738925	15.84798223062743	15.8582651726194	15.89402667831102	0	0	0	0	0	0	0	0	0	0	0	0	0	0	0	0	0	0	0	0	1.31165166895722e-7	-1.00126018448334	1.43422757526496e-6	5.4406455293436e-6
O14617	O14617	O14617	AP3D1_HUMAN	AP3D1	AP-3 complex subunit delta-1	18.424137577693603	18.447934763037335	18.45076422580277	18.347850577494924	18.561631033771068	17.942291128725326	18.047864117582787	18.016976908481286	17.978129475081914	18.008926432293798	18.232472456432493	18.25549427883216	18.216163244870856	17.933765562882297	18.05844101474058	17.936971431674195	17.69860972094453	17.763368000145704	17.812252527502256	17.83058947890359	0	0	0	0	0	0	0	0	0	0	0	0	0	0	0	0	0	0	0	0	7.88828447834536e-4	-0.307196324008263	0.00220999682757433	5.36685322676335e-4
O14618	O14618	O14618	CCS_HUMAN	CCS	Copper chaperone for superoxide dismutase	17.271152949381708	17.480514116650493	17.112246043001885	17.311420166724286	17.431187433271145	17.83089890411462	17.81600238296681	17.827448153289	17.73028437505452	18.029211725102627	17.236677592339245	17.128709286687386	17.47038878826624	17.365997707987507	17.46618004460945	17.48380790639432	17.8097932450489	17.82163075150994	17.688728395879156	17.807115895510872	0	0	0	0	0	0	0	0	0	0	0	0	0	0	0	0	0	0	0	0	0.887136357039977	0.0122865421720633	0.912227535725228	7.00562756830999e-4
O14633	O14633;Q5T7P3;Q5TA76;Q5TA78;Q5TA79;Q5TA81;Q5TA82;Q9BYE3	O14633;Q5T7P3;Q5TA76;Q5TA78;Q5TA79;Q5TA81;Q5TA82;Q9BYE3	LCE1B_HUMAN;LCE2A_HUMAN;LCE2B_HUMAN;LCE2C_HUMAN;LCE2D_HUMAN;LCE3A_HUMAN;LCE3D_HUMAN;LCE4A_HUMAN	LCE1B;LCE2A;LCE2B;LCE2C;LCE2D;LCE3A;LCE3D;LCE4A	Late cornified envelope protein 2B	12.993344537686713	13.210608368625355	11.096182659415026	11.992989917391267	11.825881779597623	13.491301961715676	13.653886294610464	14.399738541259195	13.75654589838931	13.776638647073584	11.808140494380456	10.965085030023449	10.55940077283969	10.543062676427692	11.060821189028571	9.428368426758905	10.752778496792136	11.544557509956743	12.070358054778277	11.158805388779745	1	1	1	1	1	0	0	0	0	0	1	1	1	1	1	1	1	1	1	1	NA	NA	NA	NA
O14639	O14639	O14639	ABLM1_HUMAN	ABLIM1	Actin-binding LIM protein 1	13.724385948953822	13.296643812268726	13.35533733018508	13.673585131328958	13.098675294664956	13.808602249498401	13.668807441754826	13.778354386249896	13.474048120789211	13.718457956725702	11.832625021167821	11.863586186952343	11.802274010772715	11.826945650415485	12.038432066123823	14.747411527733266	14.563768278452033	14.432000266128028	14.24817960712123	14.415695561175285	0	0	0	0	0	0	0	0	0	0	0	0	0	0	0	0	0	0	0	0	4.39755389168528e-7	-1.55695291639387	3.90758253235671e-6	7.44664384989459e-11
O14640	O14640	O14640	DVL1_HUMAN	DVL1	Segment polarity protein dishevelled homolog DVL-1	13.020275081728732	13.067345282007945	13.251097719559208	13.261861328394811	13.07768863088308	13.192718161838537	13.207685468841591	13.103561566609455	13.278407349960862	13.252176074815207	13.949507575828004	13.968450804716493	13.894050369790975	14.06755200350515	13.89262819191935	13.584915537227577	13.596015000521776	13.675736555361906	13.590949549329446	13.797843877466162	0	0	0	0	0	0	0	0	0	0	0	0	0	0	0	0	0	0	0	0	9.76785879015309e-7	0.818784180637241	7.49898354435604e-6	0.00147521591393222
O14641	O14641	O14641	DVL2_HUMAN	DVL2	Segment polarity protein dishevelled homolog DVL-2	15.13648252369365	15.107433692479878	15.13554496981211	15.074082910629244	15.177349457188642	15.084804236396913	14.769910141827069	14.91438046020798	15.08902419743101	15.0694078084928	15.752903267475432	15.693010445329062	15.831299820475593	15.663713750341419	15.747254163419978	15.560697044847943	15.552636079398738	15.541837742666416	15.781234189496985	15.546689517058839	0	0	0	0	0	0	0	0	0	0	0	0	0	0	0	0	0	0	0	0	5.19401768853114e-8	0.611457578647599	6.70371204083367e-7	0.0338954628220368
O14646	O14646	O14646	CHD1_HUMAN	CHD1	Chromodomain-helicase-DNA-binding protein 1	11.83780924410533	11.243733335972847	11.758635473396517	11.649566063156012	12.966658146761178	10.977122477950154	11.70420626546808	11.319152747565262	11.563787341421238	11.143580917269823	11.606701309579892	10.293253216320698	10.810443103845174	11.20864893639474	11.170363253676733	11.856491670085878	10.73264230882794	10.775025842100803	11.33557458803976	11.214980811457638	0	0	0	0	1	0	0	0	0	0	0	0	0	0	0	0	0	0	0	0	0.0295481394038473	-0.87339848871493	0.0522108327429092	0.613720092545757
O14647	O14647	O14647	CHD2_HUMAN	CHD2	Chromodomain-helicase-DNA-binding protein 2	12.553806860222432	12.413863246816112	11.82803331749376	12.836799919760718	11.177213891130561	13.25183889805857	13.072886253972108	13.300138027867408	12.294724123017343	12.94631050989252	12.576555204341664	13.370959793297386	12.385058882596828	13.820159013507343	11.748054444879973	12.978721182766014	13.343352298790933	12.562056350361573	10.717226126769507	13.092251712786231	0	0	0	0	1	0	0	0	0	0	0	0	0	0	0	0	0	0	1	0	0.1648474777671	0.618214020639924	0.229145427385242	0.654963538909569
O14653	O14653	O14653	GOSR2_HUMAN	GOSR2	Golgi SNAP receptor complex member 2	17.291440531748204	17.5677110316712	17.546984866587046	17.44210115967553	17.495558389682284	17.404717489483694	17.161968356318056	17.297776062894147	17.281250887913156	17.253884408528027	17.47747369561686	17.498950463320394	17.39746573986051	17.534812004131375	17.604784857086422	17.108606128778014	17.29686244885862	17.250085566191203	17.427533828288094	17.27770512251106	0	0	0	0	0	0	0	0	0	0	0	0	0	0	0	0	0	0	0	0	0.579843312539307	0.0339381561302616	0.653557045422942	0.00270551715870872
O14656	O14656	O14656	TOR1A_HUMAN	TOR1A	Torsin-1A	18.829298459921063	18.72598194019962	18.732160799513537	18.699874022456502	18.840224712334756	18.48756529532142	18.734676547502254	18.656609909004526	18.54387388185822	18.574515921265046	18.898622051840817	18.903134562468725	18.779174292194075	18.910478778535715	18.795304076941687	18.806389137402633	18.555925920275225	18.72606844746906	18.52304118834117	18.50246278712278	0	0	0	0	0	0	0	0	0	0	0	0	0	0	0	0	0	0	0	0	0.0729380824490766	0.0918347655111127	0.114201744643358	0.00381589790111638
O14657	O14657	O14657	TOR1B_HUMAN	TOR1B	Torsin-1B	15.44418666269936	15.576005967320134	15.483705581177299	15.585616895322874	15.41282782587781	15.3194639706438	15.449925639039424	15.446159285218968	15.39174369252118	15.473683556091453	15.670672844441407	15.709735420527617	15.952950502859787	15.807334795033269	15.917752005034448	15.833520165783684	15.820014375675413	15.830185888709169	15.86082752722094	15.861472251892346	0	0	0	0	0	0	0	0	0	0	0	0	0	0	0	0	0	0	0	0	6.54028907188454e-4	0.311220527099806	0.00188698405007756	0.625830643587282
O14662	O14662	O14662	STX16_HUMAN	STX16	Syntaxin-16	14.88602040956416	15.023113244054551	15.126317293422996	14.844646925730844	14.93777379810623	14.898927260621651	14.744723487286294	15.078642854987446	14.969067186290177	14.891551144814239	14.929605168653277	14.793760777960912	14.975785287491208	14.984707716504422	14.846195544471868	14.298928898597566	14.487783520462676	14.374998692018687	14.496516776386358	14.355908518772907	0	0	0	0	0	0	0	0	0	0	0	0	0	0	0	0	0	0	0	0	0.414698928581639	-0.0575634351594196	0.495721388901094	6.05084826761704e-6
O14672	O14672	O14672	ADA10_HUMAN	ADAM10	Disintegrin and metalloproteinase domain-containing protein 10	17.27490588972791	17.337735130713735	17.34865900499719	17.220416117828975	17.308107901665597	16.73443178578102	16.699179302194217	16.80132945017078	16.742177835744496	16.762797262498232	16.417384459491306	16.45029786739003	16.501272744436275	16.474174904310182	16.50884859419853	16.613372224060335	16.639270041999875	16.66554411130651	16.68339216951897	16.59780378834964	0	0	0	0	0	0	0	0	0	0	0	0	0	0	0	0	0	0	0	0	3.08695326869448e-10	-0.827569095021417	1.10455046645474e-8	8.28709051397423e-4
O14678	O14678	O14678	ABCD4_HUMAN	ABCD4	Lysosomal cobalamin transporter ABCD4	14.064944808730823	14.048921047600773	14.222213784182337	13.951029670573844	14.220839299712184	13.378999230722854	13.643484197005241	13.694118433955321	13.111447068308129	13.041438418836096	13.252387509506312	13.217888044658912	13.42102600939396	13.682764207960362	13.002016812930057	13.287448342196813	13.42379874326678	13.327959572641543	13.504583152754407	13.097156459441857	0	0	0	0	0	0	0	0	0	0	0	0	0	0	0	0	0	0	0	0	4.98978880747486e-5	-0.786373205270072	2.0198564288844e-4	0.924623182539767
O14681	O14681	O14681	EI24_HUMAN	EI24	Etoposide-induced protein 2.4 homolog	16.080936165414478	16.263223345067004	16.18069396375739	16.248802238008196	16.487618677182635	15.993431567891026	16.120130529967312	16.156484076499112	16.205413361969136	16.104993851795598	16.601940497014557	16.83884690924918	16.659215484753886	16.76043408259245	16.422284912840574	16.202495012861313	16.104164634911506	16.134885512544145	16.255314468415968	16.187568584939648	0	0	0	0	0	0	0	0	0	0	0	0	0	0	0	0	0	0	0	0	8.33719676836172e-4	0.404289499404189	0.00232103619654113	3.2942255359437e-5
O14683	O14683	O14683	P5I11_HUMAN	TP53I11	Tumor protein p53-inducible protein 11	17.143014440924603	17.49348021969927	17.288775974989477	17.261167530671873	17.4715005818442	17.72488684218174	17.78368889143024	17.689643148818565	17.688687423222536	17.812377888766893	16.71573413880892	16.846910484479675	16.815170618723023	17.321804812455955	16.856230977341994	16.34413983871279	16.256448282229037	16.26574871811708	16.082236378988853	16.490553208723007	0	0	0	0	0	0	0	0	0	0	0	0	0	0	0	0	0	0	0	0	0.00281027959962891	-0.420417543263973	0.00674787027891724	1.4411720778e-4
O14684	O14684	O14684	PTGES_HUMAN	PTGES	Prostaglandin E synthase	18.920884904630146	19.37481237980538	19.438438573813823	18.922253375488783	19.506429624144623	16.37662736849397	16.35511188932076	16.39553915596805	16.062712336243724	16.30686806559631	16.059063449331468	16.056398516089228	15.962249864325932	15.230924839680346	16.146656176646164	16.76782236476405	17.18349969601276	17.31560068779584	17.44683291602549	17.02004671053963	0	0	0	0	0	0	0	0	0	0	0	0	0	0	0	0	0	0	0	0	2.39184729641921e-9	-3.34150520236192	5.68862198243322e-8	2.94695647181398e-5
O14713	O14713	O14713	ITBP1_HUMAN	ITGB1BP1	Integrin beta-1-binding protein 1	14.660608773874682	14.419005524558996	14.470614392819487	14.645675317785562	14.667677063502081	14.712720435852935	14.620110977668206	14.658267278974837	13.921710791187845	14.336185739281317	13.968126761356267	14.68574527827407	14.425320822759879	14.881104398772777	13.807324731415802	14.622377899423071	14.435207951546825	14.655754310144218	14.201840584459637	14.405905963389017	0	0	0	0	0	0	0	0	0	0	0	0	0	0	0	0	0	0	0	0	0.263255177323121	-0.219191815992405	0.339554272005925	0.578992654373671
O14727	O14727	O14727	APAF_HUMAN	APAF1	Apoptotic protease-activating factor 1	15.650647895391186	15.715731457989486	15.691836192342306	15.56286845809546	15.626327904892923	15.231884913776819	15.32433527355387	15.2242278314878	15.303994739679444	15.252170160112584	15.46947965754665	15.476382320487975	15.453058381698755	15.49139592000241	15.493007917150143	14.955005054545687	14.989088435784831	15.003140147806086	14.984476314981633	14.93217322035931	0	0	0	0	0	0	0	0	0	0	0	0	0	0	0	0	0	0	0	0	0.00239725040124055	-0.172817542365088	0.00588843455897731	7.43634471315152e-8
O14730	O14730	O14730	RIOK3_HUMAN	RIOK3	Serine/threonine-protein kinase RIO3	17.52526844997238	17.46495250389107	17.11255150027109	17.261690939959117	17.20076453358369	17.44394717739972	17.532926595071515	17.606224459633506	17.349929093390585	17.505012901905832	17.941431665432372	18.068536885105146	18.206284663859226	18.051246121107226	17.999086138781447	17.47604208554881	17.45804608668944	17.33881471210389	17.43414766188026	17.510006900400747	0	0	0	0	0	0	0	0	0	0	0	0	0	0	0	0	0	0	0	0	1.92382938969637e-6	0.740271509321623	1.31453474496303e-5	1.83664452641078e-7
O14733	O14733	O14733	MP2K7_HUMAN	MAP2K7	Dual specificity mitogen-activated protein kinase kinase 7	13.94179957839791	13.811133822812181	13.959214101104706	14.281038931081612	14.023286544919753	14.430537490449204	14.438967241620047	14.65296257921708	14.529003441483164	14.459149814741316	14.255692505369424	14.183131342565888	14.344101685895076	14.424369711276677	14.44030469357859	14.258359919875597	14.025174175467912	14.407360718404803	14.129299118362267	14.227834015736038	0	0	0	0	0	0	0	0	0	0	0	0	0	0	0	0	0	0	0	0	0.00507029318473818	0.326225392073898	0.0112884444099101	0.181340871194259
O14734	O14734	O14734	ACOT8_HUMAN	ACOT8	Acyl-coenzyme A thioesterase 8	15.890995700629638	16.032646294240802	15.981081128786391	15.99898701059931	15.824538655494036	15.758832191693878	15.855464676531234	15.649379690641048	15.698959633209075	15.655147749939145	15.278126354765169	15.360288137295688	15.225376916537341	15.275193333902207	15.240086952172149	14.827516380923543	14.724583129808915	14.875509394158406	15.019490827301716	14.614893849605016	0	0	0	0	0	0	0	0	0	0	0	0	0	0	0	0	0	0	0	0	6.16315471675875e-8	-0.66983541901552	7.64670047288257e-7	5.23728046351969e-5
O14735	O14735	O14735	CDIPT_HUMAN	CDIPT	CDP-diacylglycerol--inositol 3-phosphatidyltransferase	18.383885664068803	18.679741234462284	18.62173711100918	18.367645102640438	18.613864986476422	18.304516211028222	18.417391052875235	18.29505142555761	18.40671157406784	18.33169111781568	18.435442380456205	18.527419733302622	18.605645897597796	18.35959944333245	18.31746561148267	18.234228035663506	18.223106120189293	18.16339416304156	18.33069371496835	18.2518891838027	0	0	0	0	0	0	0	0	0	0	0	0	0	0	0	0	0	0	0	0	0.300586268339317	-0.0842602064970741	0.379879996963044	0.00444299186342014
O14737	O14737	O14737	PDCD5_HUMAN	PDCD5	Programmed cell death protein 5	19.052849269116905	19.08944013591589	19.111265597432222	18.97738894000227	19.103997198120656	18.70724790027649	18.45524292576396	18.388870773197354	18.55790490303608	18.308494576535114	19.0504598215026	19.059645483838985	19.141842711884497	18.633027136177027	19.026361337703264	18.153655931458868	18.567023944707234	18.381014787847306	18.845860600542405	18.461411499609806	0	0	0	0	0	0	0	0	0	0	0	0	0	0	0	0	0	0	0	0	0.337613832255333	-0.0847209298963136	0.417975728379131	0.00226827328534433
O14744	O14744	O14744	ANM5_HUMAN	PRMT5	Protein arginine N-methyltransferase 5	17.04601555668135	17.21559935430468	17.07072892908479	17.050975214904845	17.13696108231386	17.042300625039708	17.106614055435088	17.00332025707883	16.962862124012542	17.01240630251435	17.229842114906173	17.291269643738147	17.250113331239383	17.302888775104652	17.129001213048983	17.01600298761491	16.89063240992787	17.028769420523414	16.980351591807565	16.995137777440473	0	0	0	0	0	0	0	0	0	0	0	0	0	0	0	0	0	0	0	0	0.0177938819708626	0.136566988149561	0.0336601283918961	1.30092230641261e-4
O14745	O14745	O14745	NHRF1_HUMAN	NHERF1	Na(+)/H(+) exchange regulatory cofactor NHE-RF1	16.02536885918638	16.018723964963844	15.909297774275027	15.835458318236594	15.96234477029697	16.244436309993432	16.163372540636253	16.227959956285048	16.179850790276614	16.1193342897559	16.251770861614816	16.277647011857308	16.330137844919157	16.311725258374597	16.239160299269237	15.752234278761849	15.715482120005651	15.68707217374425	15.821063917607438	15.737677784248538	0	0	0	0	0	0	0	0	0	0	0	0	0	0	0	0	0	0	0	0	2.37206040701502e-5	0.331849517815265	1.06809349225985e-4	4.28690098906445e-8
O14763	O14763	O14763	TR10B_HUMAN	TNFRSF10B	Tumor necrosis factor receptor superfamily member 10B	14.872655644208486	15.050295069315567	15.161206693287486	15.131049075963062	15.112191053824441	15.654222044536164	15.443587874894604	15.3751243012527	15.36467159775755	15.337639322374205	15.122836081640612	15.066862816624626	14.994207568773033	15.141660135639151	15.0902530424878	15.173497568927836	15.229258194688834	15.211367413161298	15.262091174012086	15.2654905193003	0	0	0	0	0	0	0	0	0	0	0	0	0	0	0	0	0	0	0	0	0.786675256373537	0.0176844217132377	0.832809692224792	0.010456408053632101
O14770	O14770	O14770	MEIS2_HUMAN	MEIS2	Homeobox protein Meis2	11.424180740422626	12.882108052651542	12.354987623646934	10.632579919063602	12.50047344247695	10.357970001222272	12.80413303837296	12.783992687012722	11.004174715384236	11.290240147099414	12.808909891893997	10.810794508911902	12.906950706649583	12.66207640201548	13.254612347752788	12.619192891837297	12.250792853023029	11.92431903663751	11.866786007510385	11.697184783224516	1	0	0	1	0	1	0	0	1	1	0	1	0	0	0	0	0	1	1	0	0.330695977564518	0.529802815792422	0.41112583530008	0.328345955451475
O14772	O14772	O14772	FPGT_HUMAN	FPGT	Fucose-1-phosphate guanylyltransferase	15.415768171691248	15.643224872583628	15.447134897742792	15.360236689583115	15.622254913004623	15.478703271165232	15.62522367811533	15.46893899356101	15.479379249201076	15.585731310526603	15.44610434701383	15.257435725465056	15.433702792264876	15.221666412940118	15.286868155991055	14.969323559461644	15.000915482691573	15.110650505285571	15.176297836462556	15.117947418211175	0	0	0	0	0	0	0	0	0	0	0	0	0	0	0	0	0	0	0	0	0.0415679218826552	-0.168568422186087	0.0704667711272169	0.00220684269437326
O14773	O14773	O14773	TPP1_HUMAN	TPP1	Tripeptidyl-peptidase 1	19.37816571144747	19.6386480261573	19.684486678141518	19.24982408577712	19.56191998532847	19.79690147927851	19.864228470956693	20.118664844618234	19.99805046390503	20.200026917787458	19.585239480854014	19.523090975734494	19.54634813220082	19.990259112614186	19.474412989501612	20.228290263028565	19.908546548666877	20.090991087517516	19.90627407807609	20.078666827578793	0	0	0	0	0	0	0	0	0	0	0	0	0	0	0	0	0	0	0	0	0.293443171854805	0.121261240810647	0.372320250501229	0.00145553184730181
O14775	O14775	O14775	GNB5_HUMAN	GNB5	Guanine nucleotide-binding protein subunit beta-5	11.748096387103207	11.827247421283127	11.278002176660987	11.448183429959304	11.061587209436256	12.08230208667652	12.18935820151047	12.027919815421718	11.997324166678004	11.932838505188858	10.665762266508347	11.184478671187092	11.226020757480436	10.385894747701268	10.745699531033656	12.520262929422444	10.502364418463184	11.172146193192088	10.919243236022233	10.323032235653072	0	0	0	0	0	0	0	0	0	0	0	0	0	0	0	1	0	0	0	0	0.0342693214614872	-0.631052130106422	0.0594520804142468	0.558404349873506
O14776	O14776	O14776	TCRG1_HUMAN	TCERG1	Transcription elongation regulator 1	16.62991152742055	16.788565410329298	16.724900161436338	16.769114662312695	16.926284410916512	16.7469997214687	16.63778524215019	16.775430241265855	16.78603984832014	16.700927325610216	17.421629302561676	17.42659236445006	17.395893894140546	17.068368935798315	17.44342114108521	17.056849362592622	16.879032753377217	16.956852560022458	16.980016818352063	16.963697631189127	0	0	0	0	0	0	0	0	0	0	0	0	0	0	0	0	0	0	0	0	1.33072595862258e-5	0.583425893124083	6.64948164486284e-5	2.18956159201698e-4
O14777	O14777	O14777	NDC80_HUMAN	NDC80	Kinetochore protein NDC80 homolog	10.752259156420324	10.214518540093623	11.690184491702864	11.303099216247041	11.264917171990694	11.66645736875748	11.858403502782409	10.909126297700714	10.73330556218991	11.39315827402129	10.270604865549645	10.34614981112941	10.693377881391028	11.805420702808263	11.558757366558197	14.113579397950534	14.0509879645727	11.979949460769946	14.260978321994076	14.16512683293949	1	1	1	1	1	1	1	1	1	1	1	1	1	1	1	0	0	1	0	0	NA	NA	NA	1.02595129570333e-4
O14786	O14786	O14786	NRP1_HUMAN	NRP1	Neuropilin-1	16.982492304344166	17.17524739819757	17.100980521315527	17.08711057777871	17.040150565487544	16.549858352749958	16.3770562866539	16.632143228628863	16.463166720398554	16.329176165553037	16.99032559983122	16.813806237788523	16.905281224815894	17.001551137277094	17.018602272277917	16.88943266346298	16.899486740752483	16.868726114717415	16.944105778503058	16.88632770021097	0	0	0	0	0	0	0	0	0	0	0	0	0	0	0	0	0	0	0	0	0.0302126254739267	-0.131282979026576	0.0531973183597369	0.317984977596711
O14787	O14787	O14787	TNPO2_HUMAN	TNPO2	Transportin-2	15.82037344981209	15.752417236180513	15.742706796255954	15.73312127365905	15.730358682776682	15.15219768213064	15.472278327873514	15.26373867484504	15.251275282026002	15.194083511434167	15.982117908876608	15.981058824254493	15.77667205668305	16.075322453467	15.93566231790512	15.79798822281499	15.500350194209688	15.697925926479995	15.539961498943129	15.579810895081682	0	0	0	0	0	0	0	0	0	0	0	0	0	0	0	0	0	0	0	0	0.00541809441985769	0.194371224500399	0.0119466373521759	7.55406815488911e-4
O14791	O14791	O14791	APOL1_HUMAN	APOL1	Apolipoprotein L1	16.228288853629863	16.000321365382643	15.90032201607131	16.07434219485044	15.786667825143516	12.601930924239817	13.11430682897401	13.26883436934376	13.019583778943066	12.726729058838531	11.67433955872732	12.167275787690425	12.397913956252184	11.21334728173344	11.19036731540664	11.77018733720752	11.429408471020345	12.509521936211106	12.115152718114496	10.302955967686175	0	0	0	0	0	0	0	0	0	0	1	1	1	0	1	1	1	1	1	1	8.29885060627666e-10	-4.26933967105355	2.4819137167652e-8	NA
O14795	O14795	O14795	UN13B_HUMAN	UNC13B	Protein unc-13 homolog B	12.813378382623473	12.729091743362034	12.82695160703011	12.880832814285991	12.845184229910052	12.303954797008416	12.530396582535726	12.492293852480074	12.65961688999863	12.213799875745826	12.849465700686212	13.20774646687728	12.929056787165072	13.114755797932217	13.014508727398242	13.1007395303223	13.062516725036962	13.053316713053782	12.951157198406356	13.057132075183027	0	0	0	0	0	0	0	0	0	0	0	0	0	0	0	0	0	0	0	0	0.0901741927868255	0.204018940569476	0.137094675428361	0.834551014151107
O14798	O14798	O14798	TR10C_HUMAN	TNFRSF10C	Tumor necrosis factor receptor superfamily member 10C	13.043299045332843	12.906075092185784	13.229216879483612	12.808089366345012	12.947310011783072	13.610136676189068	13.583259096570504	13.68138118056244	13.343157949687223	13.572842310269317	11.139417052726687	10.696750236522167	10.829036721074818	10.86892284559665	10.005049040483865	12.956243643944696	12.675041830670175	13.048025314855558	13.105096600548976	13.138634988453212	0	0	0	0	0	0	0	0	0	0	0	0	1	0	0	0	0	0	0	0	5.69250695824065e-7	-2.27896289974523	4.85893964539924e-6	5.658919579675e-7
O14802	O14802	O14802	RPC1_HUMAN	POLR3A	DNA-directed RNA polymerase III subunit RPC1	13.55826524206415	13.833937644076125	13.508958433492934	13.404343291585755	13.48255589154897	14.22519237112715	14.448432538004255	14.314384980449587	14.235333655957191	14.469699045720835	13.8775908941114	14.038336033704105	13.843047556096586	13.819640245058427	13.575054643036935	14.260478544803934	14.09093114836733	13.936223840823395	14.150429571256469	14.28269752193891	0	0	0	0	0	0	0	0	0	0	0	0	0	0	0	0	0	0	0	0	0.0291112890145512	0.273121773847906	0.0515525809658922	0.00862194091928232
O14807	O14807	O14807	RASM_HUMAN	MRAS	Ras-related protein M-Ras	16.80619716180495	16.67187273345327	16.638761139896047	16.7365076348785	16.65383872371823	16.26054837702236	16.42614352023766	16.403013688427066	16.366130935178056	16.34216497254728	16.081687311715665	16.02680438106079	16.013649807741466	16.429262883313445	16.091871286112383	16.68532369936169	16.578564338166874	16.797433553921373	16.506721323305502	16.592706672457524	0	0	0	0	0	0	0	0	0	0	0	0	0	0	0	0	0	0	0	0	1.27731844540357e-5	-0.572780344761451	6.41460359643458e-5	8.40342918937941e-5
O14817	O14817	O14817	TSN4_HUMAN	TSPAN4	Tetraspanin-4	15.479631869959068	15.533928905527363	15.331585285832013	15.534290722128256	15.710144544531222	15.169106835291082	15.37905001369122	15.71396102965888	15.645202452514553	15.422560870166684	14.685564616681885	14.979773500896787	15.022801250027625	13.99254894001211	14.741029771762866	14.938067963956563	14.839371121567114	14.552927213099485	14.804549527619336	14.647818155927146	0	0	0	0	0	0	0	0	0	0	0	0	0	0	0	0	0	0	0	0	4.77776398274953e-4	-0.833572649719326	0.0014369147587894	0.684964375387864
O14818	O14818	O14818	PSA7_HUMAN	PSMA7	Proteasome subunit alpha type-7	19.389236399195546	19.474589250228853	19.47161766736489	19.32803717421629	19.37928316920912	19.14159827396583	19.102034640232027	19.17439176861198	19.08318323697976	19.18119836940276	19.00904675623902	18.94166377098486	19.093977139820353	19.210959036123338	19.226583882700726	19.13204530150646	19.17771637029851	19.34011088334697	19.115302790009043	19.17455513310964	0	0	0	0	0	0	0	0	0	0	0	0	0	0	0	0	0	0	0	0	3.43266366708292e-4	-0.312106614869275	0.00108062840894225	0.191657944756726
O14828	O14828	O14828	SCAM3_HUMAN	SCAMP3	Secretory carrier-associated membrane protein 3	17.822782420000003	17.78327963800739	17.760992765651483	17.598336066579094	17.66593265996605	17.656285190407733	17.493104892539133	17.59414962221396	17.61903064739772	17.562741782687695	17.324101418477603	17.310976604485695	17.283567700280024	17.68100500929922	17.314928370752018	17.7491951010334	17.66780455241648	17.62588003880553	17.607084641634554	17.675336853847643	0	0	0	0	0	0	0	0	0	0	0	0	0	0	0	0	0	0	0	0	0.00109028601344304	-0.34334888938189	0.00293834646864356	0.00260360043751217
O14832	O14832	O14832	PAHX_HUMAN	PHYH	Phytanoyl-CoA dioxygenase, peroxisomal	14.202697787146832	14.07638138737407	14.137167274120397	14.213316901211389	14.028044179132213	14.32251970395744	14.494768100330734	14.62111321317161	14.378416791549245	14.496491810217373	13.548713557799939	13.729482669841135	13.418340185711108	13.927277968288578	13.366663720944272	14.416870082682872	14.076297870528741	14.106464794586762	14.042001306279133	13.93909247974011	0	0	0	0	0	0	0	0	0	0	0	0	0	0	0	0	0	0	0	0	4.86444756759418e-4	-0.533425885279971	0.00146024521551563	0.00153890037815627
O14841	O14841	O14841	OPLA_HUMAN	OPLAH	5-oxoprolinase	16.212720553953442	16.215760488386252	16.14159827396583	16.360188670062712	16.320585510383953	15.757007094294943	15.687782996994283	15.61436764650793	15.712521626863662	15.68375127357145	17.387697623000438	17.465948964154254	17.51959786318052	17.71235234896868	17.48762809730605	17.33971954496083	17.292618209026926	17.409158866341006	17.326543597652282	17.353345003220205	0	0	0	0	0	0	0	0	0	0	0	0	0	0	0	0	0	0	0	0	5.9739773657748e-10	1.26447427997155	1.87770308183078e-8	0.0123857165267166
O14867	O14867	O14867	BACH1_HUMAN	BACH1	Transcription regulator protein BACH1	12.979669911104189	12.708139805399775	12.620063998695244	12.812610530407225	12.987141413319414	13.484143167410487	13.304508189819531	13.301224663827599	13.017840155744999	13.09561459750214	13.047761257069793	13.208627600726292	13.30370941062222	13.142250681296696	13.007731618015667	13.552500997420264	13.593332760161381	13.42757474756509	13.375243110733727	13.482089454836956	0	0	0	0	0	0	0	0	0	0	0	0	0	0	0	0	0	0	0	0	0.0204359244000896	0.320490981760965	0.0379416108563165	0.00330896301189772
O14874	O14874	O14874	BCKD_HUMAN	BCKDK	Branched-chain alpha-ketoacid dehydrogenase kinase	15.617088604792755	15.953132439646758	15.865344228078223	15.417262476453061	15.870899273147934	15.859243577962982	15.810902950650432	15.627137704505875	15.572102137170454	15.57403467041524	15.443717363588144	15.280937470637644	15.445606576169851	15.26314813921042	15.53290072959211	15.430155226535371	15.756887249650394	15.694768674672781	15.892085024167288	15.72027899971042	0	0	0	0	0	0	0	0	0	0	0	0	0	0	0	0	0	0	0	0	0.00541687047417936	-0.351483348584113	0.0119466373521759	0.00430723264238783
O14879	O14879	O14879	IFIT3_HUMAN	IFIT3	Interferon-induced protein with tetratricopeptide repeats 3	20.868588977909575	20.431044568939683	20.333843244876835	20.532780144692932	20.25727733792136	15.839902522709572	16.02290958893361	15.937893310216994	15.683732087065666	15.715860131703403	14.730316221689812	14.615043336786831	14.558337000086592	14.60181140425042	14.50664850088513	15.614180697567093	15.621219123101138	15.55365029107163	15.67920516953017	15.544940291103966	0	0	0	0	0	0	0	0	0	0	0	0	0	0	0	0	0	0	0	0	3.09783049532845e-15	-5.88227556212832	3.10363892750719e-12	1.128128776027e-9
O14880	O14880	O14880	MGST3_HUMAN	MGST3	Glutathione S-transferase 3, mitochondrial	19.39757019018519	19.737932225519977	19.63252667672267	19.331153130885255	19.72166329887294	19.328953171098423	19.24596115454363	19.233334127590815	19.31638981821071	19.103707850217685	18.873573279271678	18.972261848733293	18.941698153817	18.606126843561658	18.73091122640375	19.194740024677102	18.962079808845974	19.174133273556635	19.2982595067866	19.143221264454848	0	0	0	0	0	0	0	0	0	0	0	0	0	0	0	0	0	0	0	0	9.79002678948162e-6	-0.739254834079727	5.12187106512371e-5	0.00172705267985331
O14907	O14907	O14907	TX1B3_HUMAN	TAX1BP3	Tax1-binding protein 3	18.730616076365337	18.792294638540465	18.77227912991706	18.637650827701165	18.68508068801519	18.895202490668822	18.940752327227287	18.96984178888026	18.861801774279495	19.007930640015786	18.97837809784575	18.960338553322003	19.01172955995592	19.09381986174323	18.942316904715195	19.433813615108793	19.357719514384357	19.451112486730004	19.32354739993697	19.40616347551011	0	0	0	0	0	0	0	0	0	0	0	0	0	0	0	0	0	0	0	0	7.89609449055146e-5	0.273732323408577	3.0050900922018e-4	1.69208771522247e-6
O14908	O14908	O14908	GIPC1_HUMAN	GIPC1	PDZ domain-containing protein GIPC1	17.194651064191184	17.11222567688425	17.06686701998144	17.415131054807414	17.163168094605048	17.634130373093328	17.585659435368544	17.63906508913153	17.599927366669437	17.630444890967194	17.462526236370614	17.429259613642166	17.28256360175067	17.449213142102582	17.268359239555394	17.586898413844796	17.43097517258807	17.409755541840894	17.58771892615861	17.497251524495525	0	0	0	0	0	0	0	0	0	0	0	0	0	0	0	0	0	0	0	0	0.0206960332654053	0.187975784590414	0.0383268730642845	0.0508157548841632
O14910	O14910	O14910	LIN7A_HUMAN	LIN7A	Protein lin-7 homolog A	14.943361876427947	15.190079293112456	15.161454720750404	15.106464794586762	15.146878882279074	14.580193781405013	14.230298196832283	14.224695110904985	14.410047160073482	14.379764171418094	15.61550320021808	15.646856803331287	15.664455618021135	15.043625433588973	15.684699317272957	14.998343613294487	15.0888047984823	15.126619786223454	15.33940813769832	15.088394888413093	0	0	0	0	0	0	0	0	0	0	0	0	0	0	0	0	0	0	0	0	0.00403920368425175	0.421380161055161	0.00927893881607274	0.00636930644008551
O14920	O14920	O14920	IKKB_HUMAN	IKBKB	Inhibitor of nuclear factor kappa-B kinase subunit beta	16.021131802682067	15.974889554090469	15.964873295856425	15.988664718229433	16.00007704617025	16.12130079276681	16.171870685314836	16.176901638370218	16.159049419139965	16.1134613795948	15.759180806379574	15.77069227995404	15.67943611423003	15.847385283056141	15.626801293663306	15.866078730209155	15.764392167367408	15.77097611961058	15.75828047992048	15.874719652994818	0	0	0	0	0	0	0	0	0	0	0	0	0	0	0	0	0	0	0	0	2.90617042216865e-4	-0.253228127949113	9.34334373593329e-4	0.208822764696935
O14925	O14925	O14925	TIM23_HUMAN	TIMM23	Mitochondrial import inner membrane translocase subunit Tim23	16.158061315716154	16.51751407601481	16.26294267883738	16.215605041696307	16.396795406609865	16.784507050158258	16.66787383514502	16.689370148961395	16.787456238182305	16.688619132875562	16.026877848270342	16.08059063165148	15.97825462987356	16.0357420276135	16.056675813951006	16.61168764824522	16.595846049962454	16.684940338873297	16.6714996030075	16.749974148845798	0	0	0	0	0	0	0	0	0	0	0	0	0	0	0	0	0	0	0	0	0.00162144554578595	-0.274555513502921	0.00415735318281331	1.14011813863265e-8
O14929	O14929	O14929	HAT1_HUMAN	HAT1	Histone acetyltransferase type B catalytic subunit	15.976973515063776	15.898119526906216	15.765801476912529	15.927375202876112	15.80804661785084	15.695823671894358	16.02355078866564	15.906681596325752	15.769923051838253	15.590812161076663	15.827072223185109	15.762163998372598	15.601503855848511	16.016575449808695	15.818806832181302	15.900168682550898	15.967352363030898	15.983815281215472	15.743701032804793	15.841326008189103	0	0	0	0	0	0	0	0	0	0	0	0	0	0	0	0	0	0	0	0	0.366661896434314	-0.070038796042652507	0.448192023779324	0.302431858464415
O14933	O14933	O14933	UB2L6_HUMAN	UBE2L6	Ubiquitin/ISG15-conjugating enzyme E2 L6	18.843096029309404	18.42549457883381	18.436227602557597	18.55708595587961	18.106491376415953	16.015615412784328	15.932934443291066	16.05307526523771	15.776690046152304	15.898889481991752	15.954784739411592	15.962050993473007	16.084553054019946	16.267183534597105	16.144518841423988	15.76260523635048	15.802660243755142	15.87979621136649	15.785649139451877	15.921680577070715	0	0	0	0	0	0	0	0	0	0	0	0	0	0	0	0	0	0	0	0	3.53115187681937e-10	-2.39106087601415	1.21468593530932e-8	0.00259232558584682
O14936	O14936	O14936	CSKP_HUMAN	CASK	Peripheral plasma membrane protein CASK	17.337865768196586	17.560235795376084	17.60832702423908	17.50991414644412	17.579728413956147	17.455439605364475	17.434571219729303	17.523868202219383	17.472928772929002	17.470563555436033	17.41134547110209	17.392963015835107	17.463189076300868	17.44651794796549	17.474640738062547	17.747583297513835	17.78902412879311	17.86493574109555	17.90974662291857	17.710497051763568	0	0	0	0	0	0	0	0	0	0	0	0	0	0	0	0	0	0	0	0	0.150997011645017	-0.081482979789179	0.212434798724734	5.33428692896567e-6
O14939	O14939	O14939	PLD2_HUMAN	PLD2	Phospholipase D2	14.470773248097652	14.697792928800558	14.181377466225682	14.12517935258388	14.73491597689667	14.209247730376385	14.497140790237541	14.0783593228228	14.280879490037275	14.267964397315371	14.694880192799191	14.85248561928496	14.429897059417293	14.620855561962207	14.349737355788044	14.847943094090825	14.687731064078239	14.766544436949289	14.953077861019732	14.699783897152047	0	0	0	0	0	0	0	0	0	0	0	0	0	0	0	0	0	0	0	0	0.314157046724744	0.147563363329454	0.394356887940302	0.0628932587621337
O14949	O14949	O14949	QCR8_HUMAN	UQCRQ	Cytochrome b-c1 complex subunit 8	17.72902321408656	18.144946960049236	18.081332594677324	17.837523225582093	17.938557341404245	18.066725149920323	18.06762867620444	17.947848076442913	18.074956763218257	18.036699499261534	17.37092574779843	17.37905678461861	17.50935749743909	17.388429377003476	17.563114325669314	18.413851019168423	18.401483711701758	18.423538615391532	18.339193244890783	18.33479701927907	0	0	0	0	0	0	0	0	0	0	0	0	0	0	0	0	0	0	0	0	4.94532807488718e-5	-0.504099920654109	2.00359131227505e-4	4.91068287248152e-10
O14950	O14950;P19105	O14950;P19105	ML12A_HUMAN;ML12B_HUMAN	MYL12A;MYL12B	Myosin regulatory light chain 12B	21.248907373103584	21.298721536679608	21.15352605560122	21.25401594096205	21.200721436541347	21.116090086311004	20.961692730779305	20.964036212519215	20.995099122754453	20.94741578004883	21.56351097818974	21.474688263662763	21.685673598020156	21.40886769027142	21.834996391649995	21.0189499384365	21.032862297418713	20.981972748783182	21.321201457209177	21.142655544199776	0	0	0	0	0	0	0	0	0	0	0	0	0	0	0	0	0	0	0	0	5.82056950134105e-4	0.36236891578125	0.00170948569268041	1.8860437606257e-4
O14957	O14957	O14957	QCR10_HUMAN	UQCR11	Cytochrome b-c1 complex subunit 10	15.71073380216102	15.26076152815165	15.244218874451263	15.181132840619483	15.315082323626617	15.493836690081402	15.539773740296585	15.71594054694714	15.207719780554006	15.65195701670642	15.094659167285197	14.804110849131767	14.93348780780071	15.047243222696551	15.025303967532567	15.878604178297673	15.658119414265766	15.649483545765563	15.67183680657208	15.73889711043126	0	0	0	0	0	0	0	0	0	0	0	0	0	0	0	0	0	0	0	0	0.00390454550165867	-0.361424870912648	0.00900755955868051	2.83351174760233e-7
O14964	O14964	O14964	HGS_HUMAN	HGS	Hepatocyte growth factor-regulated tyrosine kinase substrate	17.930413951382683	17.895178818101233	17.886548003993326	17.86647602697468	17.84380453404583	17.922177867413456	18.003808854964486	17.889444547032436	17.910730554199098	17.923025654228688	17.994994197671385	17.969094175085324	18.030984975155242	17.707022039621982	18.02279583286876	17.838520718607967	17.988168744075747	18.016574361693014	18.085809565939346	17.989749275462135	0	0	0	0	0	0	0	0	0	0	0	0	0	0	0	0	0	0	0	0	0.342029018894069	0.0604939771809825	0.422723606235306	0.58251381484962
O14966	O14966	O14966	RAB7L_HUMAN	RAB29	Ras-related protein Rab-7L1	16.13408333454139	16.168025674775077	16.04862309938698	16.00149616092074	16.29339620713494	16.177419537989238	16.206728224426126	16.17398156904349	16.189731917097337	16.128622704064128	14.529046158440051	14.663274562765249	14.497115834865017	14.186230331574555	14.57301989532129	15.18751832618181	15.410388411102371	15.338151387617916	15.417305336533692	15.401789503624618	0	0	0	0	0	0	0	0	0	0	0	0	0	0	0	0	0	0	0	0	1.18070095899186e-9	-1.63938753875859	3.30885251269922e-8	7.88231845613028e-7
O14967	O14967	O14967	CLGN_HUMAN	CLGN	Calmegin	14.260750503865529	14.368799717852058	14.494474364700787	14.19093579650336	14.537934230721708	13.115526527442896	13.552488989521168	13.460084679674987	13.530125867090193	13.463779785335385	12.222523240150776	12.901257233538072	13.16637495115106	12.377956091723872	13.175707034689724	14.530723324509292	14.5681283236806	14.296156240881334	14.082132405014399	14.411557329344177	0	0	0	0	0	0	0	0	0	0	0	0	0	0	0	0	0	0	0	0	3.63355072573414e-6	-1.60181521247799	2.21973392277127e-5	4.37562807526242e-6
O14972	O14972	O14972	VP26C_HUMAN	VPS26C	Vacuolar protein sorting-associated protein 26C	16.458618080219605	16.54385500693864	16.498476831990168	16.35822364436847	16.52770760135775	16.539761625996373	16.59063236732328	16.542927566784005	16.53760365837719	16.497363809711786	16.161074788300812	16.22374908998626	16.160190516662578	15.940504016653218	16.088496341649353	16.39464523060987	16.252040769925394	16.233286374508975	16.068093876580647	16.13679690854164	0	0	0	0	0	0	0	0	0	0	0	0	0	0	0	0	0	0	0	0	8.02491475517856e-5	-0.362573282324483	3.04789345531977e-4	0.175751589758284
O14974	O14974	O14974	MYPT1_HUMAN	PPP1R12A	Protein phosphatase 1 regulatory subunit 12A	18.45336308264091	18.44555242515251	18.37474234735326	18.50569139667898	18.348084073671668	18.597550669153563	18.591281273406814	18.624202872132887	18.634286389958323	18.69948773150469	18.970271631900303	18.97357405759966	19.01982416581268	18.920047492663123	19.004481092781614	18.80355096216021	18.871294643106637	18.77697913185463	18.93112126452567	18.88567552292841	0	0	0	0	0	0	0	0	0	0	0	0	0	0	0	0	0	0	0	0	3.68329243383873e-8	0.552153023052011	5.02923149185987e-7	0.0125254704786059
O14976	O14976	O14976	GAK_HUMAN	GAK	Cyclin-G-associated kinase	16.268291612211502	16.353450112528463	16.264711980780664	16.215508352989275	16.351874393186446	16.384930426524075	16.34690323317454	16.295535783179265	16.33660244340277	16.279657731919976	16.19431440729204	16.186054254997604	16.23057965693222	16.0553205701457	16.150187575890723	16.186210983551128	16.249422748428806	16.332931659320032	16.34625400805991	16.13784969892516	0	0	0	0	0	0	0	0	0	0	0	0	0	0	0	0	0	0	0	0	0.0222726133151845	-0.127475997287611	0.0408594634289777	0.133362917569234
O14979	O14979	O14979	HNRDL_HUMAN	HNRNPDL	Heterogeneous nuclear ribonucleoprotein D-like	18.37026169993387	18.32987515463422	18.242374000387347	18.284060447931843	18.350144983612505	18.41886144873386	18.454861531769208	18.395885528678473	18.43382991186785	18.371512920080153	18.57326255954622	18.646720419285476	18.39987452859251	18.36774320410331	18.49108583443095	18.61957879402697	18.65028396174071	18.438556343014323	18.718894039743162	18.741799417886583	0	0	0	0	0	0	0	0	0	0	0	0	0	0	0	0	0	0	0	0	0.0090740624903206	0.180394051891732	0.0186598836349546	0.074679547637468
O14980	O14980	O14980	XPO1_HUMAN	XPO1	Exportin-1	18.30970726320208	18.286810413255058	18.20300858862708	18.13812677930992	18.28699085163199	17.97960382407446	18.04671903480585	18.03058631857937	17.982598142589012	17.98153941057789	18.333067975145347	18.367947916105837	18.294293169102428	18.27318548582587	18.184773667437575	18.050778643265755	17.86482695287087	18.024988119809937	17.971369538125142	17.809133796210116	0	0	0	0	0	0	0	0	0	0	0	0	0	0	0	0	0	0	0	0	0.368364409857066	0.0457248635181848	0.449861457413437	6.45334563297372e-5
O14981	O14981	O14981	BTAF1_HUMAN	BTAF1	TATA-binding protein-associated factor 172	14.591995609419952	14.666151866247706	14.641696166539065	14.533792060475433	14.752317919317905	14.659326997414105	14.642519951128579	14.500437340539545	14.584874442916576	14.403305007956279	14.93579121134285	15.00723317623607	14.73659747681581	14.819161216250034	14.807420332947546	14.398810481829221	14.390074887696741	14.24668122710521	14.312606468952543	14.27738185229393	0	0	0	0	0	0	0	0	0	0	0	0	0	0	0	0	0	0	0	0	0.00696045885675582	0.224049958318453	0.0147978986039517	4.86740586780489e-6
O15013	O15013	O15013	ARHGA_HUMAN	ARHGEF10	Rho guanine nucleotide exchange factor 10	15.504502463550148	15.47370892009554	15.546906514441561	15.531728689070848	15.600052271181411	15.46022549722888	15.49778012444541	15.482631515726627	15.408744363117133	15.406145201971519	15.564575255652217	15.699786607769639	15.631785251767866	15.680060029907636	15.474783310166648	15.490587678690243	15.100994889183212	15.277476298274197	15.190719789545334	15.124416187432324	0	0	0	0	0	0	0	0	0	0	0	0	0	0	0	0	0	0	0	0	0.173690722456002	0.0788183193848973	0.239485831839817	5.67090520431778e-4
O15014	O15014	O15014	ZN609_HUMAN	ZNF609	Zinc finger protein 609	11.237335459007491	11.265796690395286	10.639602992998176	10.501110679677117	10.63432099504942	10.27501869110475	10.683222729090753	11.029128452748736	10.405226575377357	10.389147312663075	11.211340793733294	11.184329891168648	10.72363534935667	11.177992515487258	11.445801179764649	10.731556631818153	10.702016803530627	10.669956859324826	11.557870509129238	10.822435397670786	0	0	0	0	0	0	0	0	0	0	0	0	0	0	0	0	0	0	0	0	0.287458765685939	0.292986582476605	0.365769488327164	0.354547844849962
O15021	O15021	O15021	MAST4_HUMAN	MAST4	Microtubule-associated serine/threonine-protein kinase 4	14.118235445667322	14.369420133623372	14.241916136085061	13.992531237689452	14.163854053817778	14.470900319727455	14.445215349986634	14.280959212762044	14.355351096424812	14.420019411373524	13.587953272561709	13.641114720329686	13.777471086775353	14.13445038632982	13.729981796952174	14.07367297921506	14.220990406021363	14.07816749005079	13.942010427022359	13.98782356972432	0	0	0	0	0	0	0	0	0	0	0	0	0	0	0	0	0	0	0	0	0.00416434628141198	-0.402997148786847	0.00953362909040759	0.0207059253514847
O15027	O15027	O15027	SC16A_HUMAN	SEC16A	Protein transport protein Sec16A	18.61517340677984	18.558603818921355	18.632658019764193	18.453941756841335	18.561004462589654	18.474870430628087	18.453873453219348	18.537627923143432	18.49594478665202	18.544934255619527	18.584646935374575	18.58350885919704	18.4829654751014	18.527511368623745	18.56346070432815	18.41974625875528	18.41508152616567	18.34129729417425	18.283368745281276	18.40421437872245	0	0	0	0	0	0	0	0	0	0	0	0	0	0	0	0	0	0	0	0	0.723676145650046	-0.0158576244542914	0.780549630922503	0.00127761467448856
O15031	O15031	O15031	PLXB2_HUMAN	PLXNB2	Plexin-B2	17.190654209604777	17.239225576001203	17.30345970139773	17.240847220608373	17.280109214120348	17.447462645929775	17.394596668240993	17.4419472181898	17.393298274866968	17.424600987452514	17.33991087921215	17.345916295504566	17.43079554299923	17.515384152617266	17.385179910793447	17.436475692704857	17.42406784829806	17.40944066052346	17.43940075081307	17.31902816894691	0	0	0	0	0	0	0	0	0	0	0	0	0	0	0	0	0	0	0	0	0.00564047957199205	0.152578171878854	0.0123689312638895	0.961188060356943
O15033	O15033	O15033	AREL1_HUMAN	AREL1	Apoptosis-resistant E3 ubiquitin protein ligase 1	11.454674571741522	11.700733917150986	11.681808276700362	10.059425584787647	10.134156752370309	10.80739517526392	10.821758040500827	11.111598667126174	11.089702053542783	11.120995967977025	10.073052568117602	10.642620352977797	10.187958224206875	9.967355965845936	12.627265798737511	10.695515409704774	9.653086895363739	10.893650405456192	10.08096405428946	9.506013953606015	0	1	1	0	0	0	0	0	0	0	1	0	0	0	1	0	0	0	0	0	0.599015574870542	-0.306509238573023	0.671765752425828	0.342302898628319
O15037	O15037	O15037	KHNYN_HUMAN	KHNYN	Protein KHNYN	12.659369369965102	12.804264149650217	13.066240584745385	12.687095691191686	12.988173405029183	13.172835318642205	13.241338200690853	13.359131836039337	13.131493669462555	13.274959016636396	13.851856380803845	13.96021918905831	13.710300627060985	13.84502933427087	13.928592395680209	13.522066541391235	13.250363562763294	13.195341445986498	13.083158508088644	13.13990303039745	0	0	0	0	0	0	0	0	0	0	0	0	0	0	0	0	0	0	0	0	1.23181103669125e-6	1.01817094525853	9.05776647622049e-6	5.56865132812768e-5
O15040	O15040	O15040	TCPR2_HUMAN	TECPR2	Tectonin beta-propeller repeat-containing protein 2	14.37448256092849	14.406610274566624	14.381793021885198	14.356472603584516	14.463760630998978	14.690249023923382	14.701902046416606	14.628314525084132	14.642644042282953	14.578779541925456	13.780201403916204	13.650939537018582	13.798532553403625	13.806177018622115	13.650064435210217	14.133551645876922	13.98332320425581	14.207601592331216	14.152181834260164	14.048188836089398	0	0	0	0	0	0	0	0	0	0	0	0	0	0	0	0	0	0	0	0	5.02597754177558e-7	-0.659440828758608	4.3455458465298e-6	3.09900077395159e-4
O15042	O15042	O15042	SR140_HUMAN	U2SURP	U2 snRNP-associated SURP motif-containing protein	16.337923244941717	16.234239264493432	16.249289407509334	16.29198364132461	16.243650041896966	16.2313880801909	16.12677705741799	16.268470726363603	16.310887875670637	16.15478647065605	16.440906467022963	16.583122443422184	16.585275062526453	16.55345680571779	16.430924551967266	16.34023435031847	16.228305766323405	16.161716481265096	16.37545864010225	16.254823794712824	0	0	0	0	0	0	0	0	0	0	0	0	0	0	0	0	0	0	0	0	2.61191373631438e-4	0.24731994609812	8.49613985249992e-4	8.14771689767466e-4
O15047	O15047	O15047	SET1A_HUMAN	SETD1A	Histone-lysine N-methyltransferase SETD1A	12.894378219926763	13.020709147820545	13.032593351042888	13.069568924149396	12.830428056373966	13.198299229798048	13.17439050063607	13.312670278193842	13.171254998862779	13.424573105056384	13.472246591343692	13.437973088339346	13.41620375805987	13.845725253788288	13.343699285656001	13.661499773272062	13.679326145174105	13.36794706319942	13.230960103702554	13.46022549722888	0	0	0	0	0	0	0	0	0	0	0	0	0	0	0	0	0	0	0	0	7.42583771698136e-4	0.53363405557473	0.00210236980931139	0.855009347740694
O15056	O15056	O15056	SYNJ2_HUMAN	SYNJ2	Synaptojanin-2	15.525624798799077	15.508286890756318	15.431876248954628	15.509397707063725	15.461348345370583	15.870355086170894	15.895809559304329	15.83567049269657	15.899321516033114	15.84272108647153	15.666296135751915	15.697559474654748	15.651009634390526	15.749337848832969	15.69433884125746	15.64899788862915	15.424671511108064	15.538031265102306	15.57625108279389	15.401336208502403	0	0	0	0	0	0	0	0	0	0	0	0	0	0	0	0	0	0	0	0	5.40361753371986e-4	0.204401588788661	0.0016022935454223	0.00921255076450948
O15061	O15061	O15061	SYNEM_HUMAN	SYNM	Synemin	12.480971914709167	13.065939462703994	13.473337927099735	13.437973088339346	12.738223177410516	14.622446538446848	14.33444090086506	14.461473052347156	14.158144176727493	14.427535465081458	12.42799369418414	12.538586661330164	12.520098077193543	11.22687952455163	13.115009501204964	14.112683845005677	14.64374347482167	14.398630142026702	14.008533668855883	14.80192050435334	0	0	0	0	0	0	0	0	0	0	0	0	0	1	0	0	0	0	0	0	0.0628102406847172	-0.673575622359667	0.100163963208915	3.32978996034025e-5
O15063	O15063	O15063	GRRE1_HUMAN	GARRE1	Granule associated Rac and RHOG effector protein 1	12.175855147567201	12.040621927358997	11.931568569324174	11.87957559197547	12.275574563891094	12.292338889816541	12.224113249558464	12.042719567003507	12.01581574535993	11.885025196290355	12.630112379720437	12.46297763948407	12.486613824879251	12.040320547513488	12.661339433985525	11.786543272611443	12.09275383804281	11.976646458499935	11.988652736971126	11.922160674253165	0	0	0	0	0	0	0	0	0	0	0	0	0	0	0	0	0	0	0	0	0.0369916690726327	0.395633605093163	0.0636622395386642	0.00890911337236159
O15066	O15066	O15066	KIF3B_HUMAN	KIF3B	Kinesin-like protein KIF3B	15.505287439940435	15.625688868904664	15.674407464406286	15.510532393543665	15.510170751151772	15.561389388552637	15.375178615372361	15.362378791421312	15.40261240350664	15.37983184575463	15.176874375344825	15.179007123720542	15.062678612065742	15.439804917314289	15.105961692242436	15.624898240794066	15.60555475292411	15.590844316946862	15.517518689487016	15.727476455544096	0	0	0	0	0	0	0	0	0	0	0	0	0	0	0	0	0	0	0	0	3.71920167005554e-4	-0.372352039451799	0.00116187949859076	1.16734931147288e-4
O15067	O15067	O15067	PUR4_HUMAN	PFAS	Phosphoribosylformylglycinamidine synthase	16.759888183221836	16.705497398351643	16.653768763674144	16.874945337443958	16.6185145543682	17.102580632578352	17.032013431282778	17.0071587017814	17.032078021855895	17.05677528950663	17.348244039977775	17.30181767895501	17.441071870186743	17.567176246261088	17.509419357935883	17.102867644275236	17.208548732212943	17.17514016760301	17.143144020581182	17.183422155734018	0	0	0	0	0	0	0	0	0	0	0	0	0	0	0	0	0	0	0	0	2.50369944579879e-7	0.711022991251347	2.43931183748223e-6	3.65106268992545e-4
O15069	O15069	O15069	NACAD_HUMAN	NACAD	NAC-alpha domain-containing protein 1	12.788359449267272	12.473680385559588	12.718064031031734	12.636001462838566	12.772236209284008	13.111342732985637	13.107864377359318	13.145381320817275	12.71186482514872	13.046648276160257	13.530503879105183	13.762610426582437	13.424586226251101	13.978817692116149	13.34847920147633	13.475632114554903	13.482707135940373	13.209272103492982	13.117040770605671	13.269927304687606	0	0	0	0	0	0	0	0	0	0	0	0	0	0	0	0	0	0	0	0	2.94717690815383e-5	0.931331177510007	1.27961120903862e-4	0.0481432602458532
O15075	O15075	O15075	DCLK1_HUMAN	DCLK1	Serine/threonine-protein kinase DCLK1	16.852456358463655	17.0574523876206	17.029179365950597	16.85082168695894	17.151046277517157	15.832311515109641	15.791114546877138	15.87775623018732	15.888981015275	15.805607857478675	15.63545739606675	15.64513770294371	15.647199815481919	15.9342483376028	15.694673469451462	16.372074339602918	16.33691271389692	16.563951451253157	16.49450249091397	16.359155863593916	0	0	0	0	0	0	0	0	0	0	0	0	0	0	0	0	0	0	0	0	3.34553540596064e-9	-1.27684787099286	7.42588381046724e-8	4.87168866158124e-7
O15084	O15084	O15084	ANR28_HUMAN	ANKRD28	Serine/threonine-protein phosphatase 6 regulatory ankyrin repeat subunit A	15.18254566083824	15.245095849819872	15.267419483817104	15.167520071772067	15.242850322818242	15.213244744907382	15.155059329009589	15.05676047443304	15.144877274976364	15.171411388569261	15.119411299097987	15.15754826065129	15.119091075369393	15.490079946813081	15.14026261242854	15.4847819938317	15.488659228876227	15.468945355491782	15.406749767115285	15.35028313640195	0	0	0	0	0	0	0	0	0	0	0	0	0	0	0	0	0	0	0	0	0.835746416841381	-0.0158076389410482	0.872428696403187	0.00947993483735463
O15085	O15085	O15085	ARHGB_HUMAN	ARHGEF11	Rho guanine nucleotide exchange factor 11	14.506716675175728	14.622944073730325	14.587554861023982	14.580346907486195	14.77551254782225	14.549766622116508	14.619188305672639	14.747532162083495	14.615572167091743	14.635298671268378	14.529802649245447	14.69960498512976	14.521029873516754	14.643811104850242	14.404995164739363	14.644194281806321	14.613893036499539	14.53935876758125	14.525129251203973	14.549291333970213	0	0	0	0	0	0	0	0	0	0	0	0	0	0	0	0	0	0	0	0	0.473378795239771	-0.0547662575513819	0.552436086756955	0.828462569878887
O15091	O15091	O15091	MRPP3_HUMAN	PRORP	Mitochondrial ribonuclease P catalytic subunit	12.907362024376976	13.434276371455768	13.039335486788648	13.119398329391387	12.993033899158988	13.469629099490929	13.583729202082672	13.600110362618908	13.27155786214343	13.49858746375148	12.854194396903775	13.351891642319213	12.897611036823838	13.213239427984327	12.885665872064731	13.695282674330855	13.749502842452452	13.515798379661826	13.72694188024665	13.728186256845007	0	0	0	0	0	0	0	0	0	0	0	0	0	0	0	0	0	0	0	0	0.694652399509671	-0.0581607470151724	0.755096639739885	1.83702615878074e-4
O15111	O15111	O15111	IKKA_HUMAN	CHUK	Inhibitor of nuclear factor kappa-B kinase subunit alpha	14.849126504885517	14.92985478426741	14.860694183534731	14.834747553203167	14.936044361360166	15.183329101898032	15.282690283327629	15.196417705485244	15.228048296079637	15.11096853098545	14.822117677070054	14.936568930892946	15.043860353252423	15.156545303175609	14.722562081401108	15.389234718368494	15.26623386039559	15.300706469158705	15.19534913640205	15.314785020547362	0	0	0	0	0	0	0	0	0	0	0	0	0	0	0	0	0	0	0	0	0.511602671383172	0.0542373917082308	0.589829604593803	0.00100080408423802
O15116	O15116	O15116	LSM1_HUMAN	LSM1	U6 snRNA-associated Sm-like protein LSm1	16.20078177204016	15.71699089440494	15.7323529455043	15.886649213371976	15.537621856990134	16.050428998330577	16.11189366862397	16.147342079409363	15.989272525573968	16.17858899549284	15.622214868652355	15.743027762307674	15.81841241516979	15.967984969496019	16.0520033262365	15.98929692125313	16.325923781079542	16.116906388933344	16.152011458656936	16.108301877109973	0	0	0	0	0	0	0	0	0	0	0	0	0	0	0	0	0	0	0	0	0.833409408639869	0.0258493319101643	0.87101009391688	0.00542775356401753
O15118	O15118	O15118	NPC1_HUMAN	NPC1	NPC intracellular cholesterol transporter 1	17.48864040202882	17.849777700175853	17.725159862326223	17.233703926371987	17.82424402585623	17.14988601666514	17.24733417802873	17.15189852420373	17.164906926675688	17.085783637446646	17.05955571161784	17.1158158512021	16.970274440910586	17.11547044393348	16.895811925543832	16.761447348013046	16.54755580469134	16.48647053165441	16.476478837651023	16.475652695026845	0	0	0	0	0	0	0	0	0	0	0	0	0	0	0	0	0	0	0	0	2.06921776304795e-4	-0.592919508710263	6.9305392272584e-4	1.54338998546306e-5
O15119	O15119	O15119	TBX3_HUMAN	TBX3	T-box transcription factor TBX3	12.542521661946758	12.285835655861419	12.503887836135904	12.01532444550513	12.62906058220329	12.221127899009868	12.243661941345096	12.107050299299535	12.16721427234543	12.528192800084494	10.907611762852172	11.599824530187291	11.475135561262839	12.487789799834262	11.816951634097165	11.691455649241643	11.05587213859433	11.486090861498136	11.032720755775951	12.556596972417994	0	0	0	0	0	0	0	0	0	0	0	0	0	0	0	0	0	0	0	1	0.0200332813884962	-0.737863378683755	0.0372544664335955	0.798480355369042
O15120	O15120	O15120	PLCB_HUMAN	AGPAT2	1-acyl-sn-glycerol-3-phosphate acyltransferase beta	15.005238562606555	14.958874386062355	15.084667233249064	14.952768543126062	15.133981024778569	14.79807178457434	14.667444228584259	14.593472826507966	14.64556274487341	14.604350524061969	15.238512967250628	15.25089793565841	15.248301930826063	14.957859293972948	15.316730536059696	14.59822700916823	14.729142739780078	14.917087652535265	14.843597232739285	15.042317727093348	0	0	0	0	0	0	0	0	0	0	0	0	0	0	0	0	0	0	0	0	0.0357554766732909	0.17535458278903	0.0617496542849444	0.00184432484273987
O15121	O15121	O15121	DEGS1_HUMAN	DEGS1	Sphingolipid delta(4)-desaturase DES1	16.326668231149043	16.26360481683519	16.2943981822309	16.31037314090323	16.14890154262736	15.766554789090051	15.737091507489067	15.86657141021418	15.656142710148274	15.73119172878745	15.707658404173646	15.665424750351725	15.806149321286494	16.02419603308343	15.978674712998478	15.82296162409888	15.666493095819257	15.683211212999632	15.630599884991428	15.663093845509833	0	0	0	0	0	0	0	0	0	0	0	0	0	0	0	0	0	0	0	0	1.1612426573572e-4	-0.432368538370387	4.18684655812775e-4	0.0840810963922216
O15126	O15126	O15126	SCAM1_HUMAN	SCAMP1	Secretory carrier-associated membrane protein 1	17.433414286996182	17.63342808833359	17.563985700496907	17.359372093579385	17.457308729690183	17.13922157639965	16.944597687610873	16.893846610347964	17.01404227103031	16.981745645634575	17.122777451074732	17.017330404240013	17.412859243254694	17.252794766628313	17.310026922854487	17.185707843844032	17.130852060354403	17.218269960302486	17.200496353290113	16.87043696812692	0	0	0	0	0	0	0	0	0	0	0	0	0	0	0	0	0	0	0	0	0.00584220677026528	-0.266344022208798	0.0127381086136225	0.259410212676272
O15127	O15127	O15127	SCAM2_HUMAN	SCAMP2	Secretory carrier-associated membrane protein 2	15.197305015539362	16.009671185701965	15.513520970845892	15.755495280562114	16.172116886344167	15.840881166206232	14.986073119607935	15.127619577720367	15.500757869247547	15.453428195077018	15.346749176853022	15.188113586709752	16.131848924183554	15.758532940264137	15.842784913410954	15.70947696662932	15.479685546171934	15.582468386246935	15.93743359405435	15.81639370909888	0	0	0	0	0	0	0	0	0	0	0	0	0	0	0	0	0	0	0	0	0.728916361612609	-0.0760159595144216	0.784196595748331	0.76191415792175
O15131	O15131	O15131	IMA6_HUMAN	KPNA5	Importin subunit alpha-6	9.253772210040086	11.104065047083008	11.321088156830529	10.669097650906568	10.507051302247916	10.460363741092667	10.527105532687424	9.863326773144664	10.677997210615182	10.254367281440834	10.255972741999608	10.274298689016252	11.00631485461061	11.029977313133276	10.295252364011853	12.196850138272833	10.729391321507197	10.006466343465094	9.518438751522371	10.748234787789224	1	1	0	0	0	0	0	0	1	0	0	1	1	1	0	1	0	0	0	0	0.997457163866637	0.00134831913269728	0.998079796303508	0.888865859347193
O15143	O15143	O15143	ARC1B_HUMAN	ARPC1B	Actin-related protein 2/3 complex subunit 1B	19.682588316016037	19.7627096861754	19.724347309006735	19.74614032031622	19.63810354221566	19.68083164919749	19.740223803942936	19.586370695113963	19.79224855932214	19.703915398543842	19.531611813350946	19.510260011065522	19.523314997744635	19.549433109559075	19.537874339057723	19.63918523744772	19.67320381539065	19.726224812832207	19.631438199325824	19.64907369559708	0	0	0	0	0	0	0	0	0	0	0	0	0	0	0	0	0	0	0	0	5.51679500936511e-4	-0.180278980590433	0.00163102589450614	0.00331723977935953
O15144	O15144	O15144	ARPC2_HUMAN	ARPC2	Actin-related protein 2/3 complex subunit 2	19.747953647488483	19.790739843941147	19.760728067799402	19.831257754237498	19.787622030750182	19.672969109324512	19.79143160059082	19.714158298532652	19.849938010397175	19.790972056718783	19.60816997970341	19.581869921412398	19.684890699932787	19.773219712009233	19.62829601112808	19.848719205718847	19.60094734576998	19.760364231995524	19.678768610560557	19.702412834916377	0	0	0	0	0	0	0	0	0	0	0	0	0	0	0	0	0	0	0	0	0.0152769229764928	-0.128371004006159	0.0294820533962638	0.282971781776803
O15145	O15145	O15145	ARPC3_HUMAN	ARPC3	Actin-related protein 2/3 complex subunit 3	20.585389871629605	20.50314830655648	20.30679154152118	20.534281981830365	20.42195385867186	20.604907894341064	20.609550303178874	20.62290619273932	20.52859909335442	20.61935490308106	20.24552253219321	20.257219780000543	20.256091180919988	20.492303085632688	20.24625349537571	20.63517430102143	20.463835650697387	20.578348733719913	20.150101776803265	20.66456707359742	0	0	0	0	0	0	0	0	0	0	0	0	0	0	0	0	0	0	0	0	0.0265912064624841	-0.170835097217473	0.0475890433132606	0.0607637351437945
O15155	O15155	O15155	BET1_HUMAN	BET1	BET1 homolog	15.337642806425304	15.841849320647567	15.873706038629642	15.669051132757675	14.981848194795903	15.36876562133969	14.396303742372286	15.581471297271003	15.534123507245825	16.116482050437668	16.10163103702454	15.253932407718102	16.20790657445148	16.601341350976085	16.656787949468345	15.920597099089072	15.715329278648655	15.962925368508403	15.93955396325765	16.422698829037945	0	0	0	0	0	0	0	0	0	0	0	0	0	0	0	0	0	0	0	0	0.044111768001067	0.623500365276486	0.0740276006131809	0.505288824183259
O15160	O15160	O15160	RPAC1_HUMAN	POLR1C	DNA-directed RNA polymerases I and III subunit RPAC1	15.97900533070654	15.875547790002395	15.867594873851	16.059190228210237	15.848468902604205	16.446763467439748	16.518132149863636	16.549464320881132	16.517071113978723	16.443414665597103	16.43792758780978	16.412781525338477	16.347981167051223	16.36446642029866	16.48791067241058	16.158343418250162	16.262157257028363	16.23830210189517	16.205468728675513	16.180585194865653	0	0	0	0	0	0	0	0	0	0	0	0	0	0	0	0	0	0	0	0	1.58389420066031e-6	0.484252049506873	1.11358877353442e-5	5.54549825530285e-4
O15162	O15162	O15162	PLS1_HUMAN	PLSCR1	Phospholipid scramblase 1	17.174818427990534	16.77111543864509	16.773731620534832	16.500035801200177	16.51539801343786	13.948513245960683	14.0804344898536	13.766094046914942	14.014064071416254	14.109104227879888	14.13522028992262	13.701642185252606	13.9061108035989	13.858146164926728	13.538091908276137	14.148214394609031	13.822371659963327	13.943567918485947	13.036493031092506	13.786524895098022	0	0	0	0	0	0	0	0	0	0	0	0	0	0	0	0	0	0	0	0	2.69465425467067e-10	-2.9191775899663	9.96536167399877e-9	0.680191411861777
O15164	O15164	O15164	TIF1A_HUMAN	TRIM24	Transcription intermediary factor 1-alpha	11.567471294060379	11.64104470517355	11.738159831576237	11.187197402062221	11.532122113764233	11.062329520512229	11.69953341410794	11.590619795539798	11.935312406229214	11.97916078419592	11.995622308894484	12.043399874718043	11.669545034607438	12.486430306436441	12.13951298233959	11.890279479206987	11.752179909799976	11.899243617816238	11.96549571679616	11.934781851923884	0	0	0	0	0	0	0	0	0	0	0	0	0	0	0	0	0	0	0	0	0.0220391202765017	0.533703032071877	0.0405145754624222	0.332493990695867
O15173	O15173	O15173	PGRC2_HUMAN	PGRMC2	Membrane-associated progesterone receptor component 2	19.52976796000894	19.616961578150523	19.641952944385757	19.469490786735552	19.48190189216371	19.5614278009148	19.447781442797254	19.640718016973054	19.60453875109373	19.51340183956489	20.292168827313574	20.276453864220912	20.230578718823097	19.994864411353753	20.277123910617306	19.47957108713044	19.72445389945398	19.780650295187307	19.76490883655777	19.509334299068932	0	0	0	0	0	0	0	0	0	0	0	0	0	0	0	0	0	0	0	0	4.76349115616275e-7	0.666222914176831	4.16805476164241e-6	1.9241428682568e-5
O15182	O15182	O15182	CETN3_HUMAN	CETN3	Centrin-3	13.122219735058517	13.036829546162764	13.178260242171012	13.327061370499463	13.19773733341631	12.987745422329459	12.868247676720582	12.99318254012318	13.203679882556013	13.112737593862011	13.430060461694131	13.62947046462817	13.73946419458592	13.332777851642415	13.543684366458226	12.917748742296089	13.678082911960304	12.979259050749162	13.4697689885597	13.370387722257144	0	0	0	0	0	0	0	0	0	0	0	0	0	0	0	0	0	0	0	0	0.00525894502057909	0.362669822340157	0.0116437691546799	0.129728962579064
O15194	O15194	O15194	CTDSL_HUMAN	CTDSPL	CTD small phosphatase-like protein	10.437319639811873	11.241765748983964	13.198870113427626	12.87861040432185	12.47710809782809	13.414883394593446	13.933109698351153	13.425229018649231	13.446295005933848	13.798542678538572	13.919012268320737	14.113766579680181	13.978540657205176	14.02241983234449	13.923290340372501	14.034979460078903	14.113498007014242	13.828196000088626	13.515280962322413	13.970923737323368	1	1	0	0	0	0	0	0	0	0	0	0	0	0	0	0	0	0	0	0	0.00139460374129218	1.94467113470994	0.00363622283228913	0.384074438071418
O15211	O15211	O15211	RGL2_HUMAN	RGL2	Ral guanine nucleotide dissociation stimulator-like 2	14.229877780829382	14.07838434260829	14.204005570305194	13.950911241777533	13.990635833003022	14.611203508849455	14.489415237527666	14.564310283394885	14.577375717374887	14.513326654567107	14.2360291451294	14.292472624680386	14.22924692702293	14.632484076411412	14.40101281538281	14.880549699976607	14.953005086305025	15.011685888242859	14.699024723802832	14.85915134970797	0	0	0	0	0	0	0	0	0	0	0	0	0	0	0	0	0	0	0	0	0.0161188226139696	0.267486164020701	0.0309146597872616	1.04720011159276e-4
O15212	O15212	O15212	PFD6_HUMAN	PFDN6	Prefoldin subunit 6	17.804641532333303	17.737782074295282	17.730868118366015	17.749457012784223	17.698758918722625	17.877320085403802	17.831072153249107	17.837991271155488	17.68775839742498	17.85561066997469	17.788622758114293	17.98294345549615	17.936545927456198	18.176329006617596	17.88791670592578	17.897242789468628	17.96559830026694	17.818457354196198	17.762635079929247	17.83749242778598	0	0	0	0	0	0	0	0	0	0	0	0	0	0	0	0	0	0	0	0	0.00721999112325358	0.210170039421712	0.0152847936748224	0.180252157040646
O15217	O15217	O15217	GSTA4_HUMAN	GSTA4	Glutathione S-transferase A4	12.153112158517475	12.107565203073776	10.608551672289208	10.143507179106065	11.138421308738836	11.92464813531152	11.174917967060942	10.299722547029496	11.13009724104494	12.372325089189648	11.484567953270387	11.645249107795303	11.825912185244693	11.839020986909523	12.707572673108137	11.899918466556397	11.877490292882952	10.188580653172234	11.954490202834613	10.285200858826085	1	1	1	1	1	1	1	1	1	1	1	1	1	1	0	1	1	1	1	1	NA	NA	NA	NA
O15226	O15226	O15226	NKRF_HUMAN	NKRF	NF-kappa-B-repressing factor	13.160786917930666	13.162548682199924	13.47346477304489	12.992617976995085	13.183272491211493	13.460699055428073	13.550217700196704	13.770932257129957	13.425399507348216	13.44930343267679	13.583870203870443	13.760553632975741	13.564911610997058	14.222108101086304	13.68111759638542	13.764591730503769	13.496716490186126	13.386967181126645	13.813711058503477	13.496217153839773	0	0	0	0	0	0	0	0	0	0	0	0	0	0	0	0	0	0	0	0	0.00187823474106428	0.567974060786584	0.00473657011340102	0.241765868763905
O15228	O15228	O15228	GNPAT_HUMAN	GNPAT	Dihydroxyacetone phosphate acyltransferase	15.559855041513625	15.575036910542726	15.64875078641517	15.571672662709659	15.618838567673217	15.160348110316242	15.179248221655424	15.332809313637776	15.290616485152068	15.164459156752812	14.991574989560567	15.058786610057318	14.949612442235486	14.86493574109555	14.780426988437407	14.84155943391076	14.404602745779583	14.514072933047329	14.609623161992447	14.708485797535166	0	0	0	0	0	0	0	0	0	0	0	0	0	0	0	0	0	0	0	0	1.90419694022116e-7	-0.665763439493618	1.94174789769372e-6	0.00411360113245144
O15231	O15231	O15231	ZN185_HUMAN	ZNF185	Zinc finger protein 185	13.595618809389551	13.296227952891096	13.264705017834991	13.625354974144686	13.0095294825125	14.133134183131592	14.05339138820352	14.307890962796998	14.028864365618887	14.119014048931792	12.184946608300026	11.934973463486546	12.06756880882902	12.443420169763847	11.882390861345035	12.95999115003014	12.034221218772243	12.508559878091608	12.00090844273373	12.074118042188363	0	0	0	0	0	0	0	0	0	0	0	0	0	0	0	1	0	0	0	0	9.19659028879968e-6	-1.25562726500967	4.86757035006027e-5	0.344391436146039
O15234	O15234	O15234	CASC3_HUMAN	CASC3	Protein CASC3	14.396798750690811	14.025494308107952	13.849903507034899	13.90769812850462	13.996808878107936	13.835783968553471	13.671552123498461	13.688938703867015	14.28901742811601	13.635661445151182	13.763087848059985	13.95898763329821	13.95414177199309	14.590785851195214	14.176095214037872	14.148969048185752	13.777029234153064	13.635366698320285	13.914805545484455	13.859282409148646	0	0	0	0	0	0	0	0	0	0	0	0	0	0	0	0	0	0	0	0	0.736811122246278	0.0532789492276358	0.791521397239501	0.166652555802259
O15235	O15235	O15235	RT12_HUMAN	MRPS12	Small ribosomal subunit protein uS12m	15.773085104641238	16.00362551290746	15.942010427022359	15.897637505413195	15.84589673169144	15.755427472486858	15.822361700692165	15.606214336792272	15.706485225867613	15.524970150449821	15.659976387382168	15.766627251995555	15.56844010013108	15.580261512253152	16.01874786767815	15.992590982157896	15.74709415876992	15.863532952848036	16.294581263763693	15.816691195962978	0	0	0	0	0	0	0	0	0	0	0	0	0	0	0	0	0	0	0	0	0.0674281280516382	-0.173640432447122	0.106531923188228	0.0728297996031312
O15239	O15239	O15239	NDUA1_HUMAN	NDUFA1	NADH dehydrogenase [ubiquinone] 1 alpha subcomplex subunit 1	15.076640258874056	14.74610488363116	14.960196559648274	14.889337591383281	15.127780769545375	14.685564616681885	14.738709791809923	14.672270632921594	14.494161814321114	14.102574481702781	13.584915537227577	13.501016107567635	13.732686821111495	13.730586889710114	13.585877983412729	14.320187075677312	13.45757325978724	14.074969302704323	14.24966162009313	11.91497681203896	0	0	0	0	0	0	0	0	0	0	0	0	0	0	0	0	0	0	0	1	6.47574936287574e-9	-1.33299534481051	1.25067785887829e-7	0.954190590207066
O15243	O15243	O15243	OBRG_HUMAN	LEPROT	Leptin receptor gene-related protein	13.55206865007526	13.683235890225186	13.005164862517242	13.453116271789863	13.756212286301741	13.819630266913725	13.701425598521745	13.933377151877492	13.717708549231283	13.800313483723603	13.521514562463016	13.434276371455768	13.178076574564216	12.497422755952106	12.48615372769778	13.66068675829372	12.76844074434047	13.118657241261927	13.142493213803704	13.310939339048034	0	0	0	0	0	0	0	0	0	0	0	0	0	0	0	0	0	0	0	0	0.0715036909424141	-0.466470793755278	0.11226289576953	0.476631175285823
O15247	O15247	O15247	CLIC2_HUMAN	CLIC2	Chloride intracellular channel protein 2	14.956385233058068	15.265757873255168	15.236223523007984	14.822461290310114	15.512860805804737	15.11434018110994	15.10863062947641	15.038696122322197	14.89278944253636	15.006922110361913	10.172627521822136	12.655454695685295	12.242413177488961	11.75325269945876	12.0391774121178	11.665389217741486	10.772842393209414	11.887426264834296	11.530815969214348	11.62662165235837	0	0	0	0	0	0	0	0	0	0	0	0	1	1	1	0	0	0	0	0	3.22449805255704e-6	-3.38615264377262	2.02168597727705e-5	0.527642689062859
O15254	O15254	O15254	ACOX3_HUMAN	ACOX3	Peroxisomal acyl-coenzyme A oxidase 3	15.2572257661313	14.888952485378704	14.826965505701933	14.953596274630504	15.010510622806231	14.709051493751053	14.82403886842345	14.833171763026273	14.64286399582835	14.653220159335605	14.653337734971334	14.868812911059338	14.700038672947336	14.712317416137129	14.667965283252418	14.396450924749548	14.258006513041595	14.192462352002943	14.262645443303596	14.217170117878084	0	0	0	0	0	0	0	0	0	0	0	0	0	0	0	0	0	0	0	0	0.00802225837753999	-0.266955727256223	0.016770579263428	1.70011929678234e-5
O15258	O15258	O15258	RER1_HUMAN	RER1	Protein RER1	17.867031334527702	17.830818459943814	17.888220024895237	17.71811809513747	17.996567273220407	17.33142433636472	17.568022898304687	17.530459681200778	17.591661127999842	17.528873757258577	17.855695825994584	17.956863901028434	17.881406763248265	17.821749073346687	17.41780307958715	17.533778375256297	17.02524772573819	17.099573830263793	17.016209796744167	17.118160401799148	0	0	0	0	0	0	0	0	0	0	0	0	0	0	0	0	0	0	0	0	0.451260900995863	-0.0734473089038978	0.531548591109727	2.52521205051283e-4
O15260	O15260	O15260	SURF4_HUMAN	SURF4	Surfeit locus protein 4	19.851001713560386	19.860091255635613	19.94780813369289	20.055526056157188	20.16264456103925	18.955459773981527	19.0452930687613	18.98886217278345	19.260634743774865	19.040407457536784	20.016054692676597	20.160996525537463	20.164266160411227	19.294207896408913	19.425496627719273	19.321005422550645	18.708474346630975	18.924725532967358	19.11324363073907	19.152960650168495	0	0	0	0	0	0	0	0	0	0	0	0	0	0	0	0	0	0	0	0	0.363210059811177	-0.163209963466368	0.444582869484817	0.0021951853045154
O15264	O15264	O15264	MK13_HUMAN	MAPK13	Mitogen-activated protein kinase 13	12.913291483798602	12.774914689646923	12.51116705766717	12.369420133623372	12.619236459674458	13.813771172466687	14.048699720519167	14.042488736480415	13.750120746105065	13.823994102924445	12.539343014440576	11.986805545981642	11.97862109217593	11.423394095828236	12.332405848929145	12.645798012255199	13.636284749709091	13.217259499541754	13.05590093975514	12.931779072026638	0	0	0	0	0	0	0	0	0	0	0	0	0	1	0	0	0	0	0	0	0.0199813583438687	-0.585492045411	0.0371665321712944	9.79592460384476e-4
O15266	O15266;O60902	O15266;O60902	SHOX2_HUMAN;SHOX_HUMAN	SHOX;SHOX2	Short stature homeobox protein	12.026035776213014	11.403679720847324	11.74719163380083	11.106346501254263	11.67134203006177	12.180720377822125	12.87875790534358	12.44045394382303	12.459329150862057	12.664080564065118	12.200923119614206	12.654629316221529	12.12521326166695	11.557190836985292	12.051416287930698	13.381137338968552	13.61157815474208	13.361820437770312	13.57938665619187	13.447147815336915	0	1	1	1	0	0	0	0	0	0	0	0	0	0	0	0	0	0	0	0	0.0548627558519961	0.526955432048295	0.0891394664816033	1.06867434771833e-5
O15269	O15269	O15269	SPTC1_HUMAN	SPTLC1	Serine palmitoyltransferase 1	16.73773587077433	16.53710462362621	16.70274086195611	16.76408110483886	16.692261322355616	16.800811447225573	16.806914579277002	16.9387755548223	16.93121073658094	16.935706050897952	17.114118496957172	17.187574383914427	17.149439513909915	17.543885206691442	17.239001757765582	17.14370207685793	17.098237744487182	17.155173993206578	17.035185715289927	17.20346271653613	0	0	0	0	0	0	0	0	0	0	0	0	0	0	0	0	0	0	0	0	2.10322458434353e-5	0.560019115137482	9.6548367946812e-5	0.143211550202844
O15270	O15270	O15270	SPTC2_HUMAN	SPTLC2	Serine palmitoyltransferase 2	14.925197430671853	14.494868081795358	14.495136747653335	14.849346453615858	14.301610508602582	14.96596911812356	15.096760443861708	15.060527067048643	14.96809975445727	14.961576304505485	14.785942819392252	14.757233729775857	14.568027353053923	15.128517992554595	14.767755133618993	15.052326053056804	14.92957743091889	14.926402561971608	14.730305606222824	14.954332647351984	0	0	0	0	0	0	0	0	0	0	0	0	0	0	0	0	0	0	0	0	0.186513146766675	0.188263561211324	0.253825238606739	0.256834032371971
O15294	O15294	O15294	OGT1_HUMAN	OGT	UDP-N-acetylglucosamine--peptide N-acetylglucosaminyltransferase 110 kDa subunit	16.655349033209298	16.6751300682244	16.6834195851935	16.57336908216767	16.622252052730605	16.958767925554532	16.959051047867543	16.94769400545607	16.97117304341452	16.986453156646274	17.00549297445872	17.013235425078477	16.979626151112306	16.992971518478047	17.034605547334237	16.93395569631581	17.04894445521048	17.05449833329669	16.98186825790967	17.009391264758918	0	0	0	0	0	0	0	0	0	0	0	0	0	0	0	0	0	0	0	0	8.19408320571798e-7	0.363282358987266	6.49205921592862e-6	0.988538021389734
O15305	O15305	O15305	PMM2_HUMAN	PMM2	Phosphomannomutase 2	17.381390859967023	17.349972274019574	17.393474254675787	17.33370569220081	17.544594718957978	17.34048472976151	17.327394752959023	17.36298828057272	17.28288028483842	17.480190636233203	17.437857709202323	17.57257441145765	17.406553809462284	17.385179910793447	17.433145289437117	17.197024669172794	17.11762281131841	17.30189803875592	17.267637108187422	17.233872410838124	0	0	0	0	0	0	0	0	0	0	0	0	0	0	0	0	0	0	0	0	0.394444049290287	0.0464346661063288	0.475766599708299	8.09276946291615e-4
O15321	O15321	O15321	TM9S1_HUMAN	TM9SF1	Transmembrane 9 superfamily member 1	17.24557127459584	17.219083417704624	17.298169992361284	17.198694421965726	17.299020155239557	16.477781978145956	16.41837642493518	16.443751352444448	16.53276683028494	16.44804207751136	16.741177280668	16.728465296545426	16.774967179372865	16.518796053588098	16.71716766343016	16.226325634511003	16.4260304681119	16.47671456554341	16.49716730484787	16.471114727726402	0	0	0	0	0	0	0	0	0	0	0	0	0	0	0	0	0	0	0	0	3.86343014857007e-7	-0.555993157652491	3.5028724706775e-6	0.00133789625125254
O15327	O15327	O15327	INP4B_HUMAN	INPP4B	Inositol polyphosphate 4-phosphatase type II	15.458605264921133	15.375982903892522	15.349633703229841	15.366950524111374	15.400799402902491	14.07422510452085	14.06098295622018	13.948513245960683	14.129814268856023	14.092476369373028	14.49566143899353	14.411775775576528	14.41323123912454	14.400766054350536	14.166908408086574	15.152078818858474	15.311964674659487	15.290504896812799	15.182824955954782	15.208893512052857	0	0	0	0	0	0	0	0	0	0	0	0	0	0	0	0	0	0	0	0	7.01858080698379e-9	-1.01272577658513	1.3298800276117e-7	6.6278040539358e-8
O15344	O15344	O15344	TRI18_HUMAN	MID1	E3 ubiquitin-protein ligase Midline-1	16.686609950751922	16.735952604765515	16.71264790061232	16.589177113834356	16.797116866464084	16.536808761653894	16.544335108140874	16.560356719694198	16.535188790446337	16.648469937061385	15.180515267676121	15.250439067894138	15.084210462103647	15.640990497557667	15.054672144059785	15.957362817052042	15.953171098258352	15.918679255844372	15.81599613088921	15.81083016807067	0	0	0	0	0	0	0	0	0	0	0	0	0	0	0	0	0	0	0	0	1.31232408406311e-8	-1.46213539942736	2.186752086022e-7	4.26355060560278e-5
O15347	O15347	O15347	HMGB3_HUMAN	HMGB3	High mobility group protein B3	19.57984071968497	19.326697193729753	19.01836592010135	19.135087991979155	19.3958332434415	19.568332841788237	19.648396205045646	19.643924871131315	19.62003005257065	19.593312697461894	20.585518241596468	20.63657329101948	20.693236808234445	20.51168510305492	20.803404334232493	20.44641294332951	20.202504100054846	20.326631368841753	20.435395579116644	19.849687613281585	0	0	0	0	0	0	0	0	0	0	0	0	0	0	0	0	0	0	0	0	2.52829567723364e-8	1.35491854184021	3.67723368332579e-7	0.00362222253626746
O15355	O15355	O15355	PPM1G_HUMAN	PPM1G	Protein phosphatase 1G	16.541276638418648	16.44968065716342	16.55970569883874	16.580947475982175	16.458286447731098	16.914139834458247	16.882057886536913	16.82529422355342	16.792586968947912	16.929940290796214	16.709191536652757	16.633037782364593	16.68998432600987	16.81310476936786	16.684967725143878	16.78637174004833	17.036871175862096	16.81568349245916	16.904881540708992	16.959390721318336	0	0	0	0	0	0	0	0	0	0	0	0	0	0	0	0	0	0	0	0	0.00202201254801094	0.188077844280976	0.00505818682032074	0.00499634382497328
O15357	O15357	O15357	SHIP2_HUMAN	INPPL1	Phosphatidylinositol 3,4,5-trisphosphate 5-phosphatase 2	16.01514931415372	16.02344033200334	16.006602212122544	15.886218131209558	16.040467392433573	16.102935288717475	16.074392373511287	16.05252135264534	16.041265573455345	16.084928773424235	15.855608236871692	15.880119183245196	15.891949793415378	16.000594249638134	15.88587746137769	15.973121087895645	15.802422962537797	15.821559753749646	15.834006800412947	15.764674657713941	0	0	0	0	0	0	0	0	0	0	0	0	0	0	0	0	0	0	0	0	0.0789004062145474	-0.0915456914749342	0.122223957442906	0.233312712750236
O15371	O15371	O15371	EIF3D_HUMAN	EIF3D	Eukaryotic translation initiation factor 3 subunit D	17.55284167991109	17.517138797536955	17.4867014906902	17.528454110764788	17.506935121088194	17.540884794739696	17.48099525820188	17.504454358223462	17.499697985824664	17.431440472507685	17.337482531365833	17.277142077033695	17.436296746722828	17.514968266063768	17.452981191297006	17.440666436550732	17.297489501160978	17.396905757188513	17.367201430120538	17.358505262106497	0	0	0	0	0	0	0	0	0	0	0	0	0	0	0	0	0	0	0	0	0.0372424199448178	-0.114640077501615	0.0640141530897952	0.549502073422536
O15372	O15372	O15372	EIF3H_HUMAN	EIF3H	Eukaryotic translation initiation factor 3 subunit H	18.1472496506577	18.19803250982596	18.14394615861611	18.079745182113708	18.222790186937807	18.042434229439113	17.78272952084249	18.05661654865745	18.01943870226523	17.965756106749392	17.964165980963916	17.940445516949108	18.084616372708574	17.494175880543256	18.01020572753151	17.753601977143237	17.689315542790272	17.97650818657408	18.074967212797546	17.789622791803655	0	0	0	0	0	0	0	0	0	0	0	0	0	0	0	0	0	0	0	0	0.0199156911965499	-0.259630841890978	0.0370845030089388	0.714981985702331
O15379	O15379	O15379	HDAC3_HUMAN	HDAC3	Histone deacetylase 3	14.26136773419309	14.429210567683755	14.320299917913447	13.929840917866269	14.204464160777455	13.991796399678481	14.201695115602984	14.148738722107636	14.162060830652397	14.248023907404203	14.492372723608998	14.645703459641151	14.658786080521715	14.857650598789059	14.493011045490245	14.544692815535138	14.178804881477149	14.45744500882788	14.252975815001056	14.226397139548306	0	0	0	0	0	0	0	0	0	0	0	0	0	0	0	0	0	0	0	0	0.00244633636589533	0.40046812192343	0.00599797674293394	0.0092849492065727
O15381	O15381	O15381	NVL_HUMAN	NVL	Nuclear valosin-containing protein-like	13.573730017015842	13.724087461793989	14.14154040096671	12.984596470404904	13.61080570134155	14.414229367281052	14.448935785716012	14.285655072936837	14.22620143312762	14.068669131424699	14.227382795164836	14.364155178786206	14.169697997059524	14.352077919813077	14.22197221144342	14.522385366315934	14.418188630001406	14.67880367765627	14.46328168992014	14.284310825824699	0	0	0	0	0	0	0	0	0	0	0	0	0	0	0	0	0	0	0	0	0.00252236276500388	0.660105210148814	0.00617304963710111	0.0244527370673835
O15382	O15382	O15382	BCAT2_HUMAN	BCAT2	Branched-chain-amino-acid aminotransferase, mitochondrial	15.798046463340183	15.953714483230263	15.787134801393103	15.769225745864182	15.890280904403701	16.149562564018304	15.888357984188913	16.019660220664964	15.937546238063332	16.020877964254076	16.190659996190035	16.156551228199955	16.277870361891367	16.400118939856675	16.2129883709544	16.567957560402185	16.577563071267043	16.709245395687756	16.55514180677279	16.659006375281322	0	0	0	0	0	0	0	0	0	0	0	0	0	0	0	0	0	0	0	0	2.20101581554631e-5	0.407957299772198	1.0039899641231e-4	3.21462202194626e-5
O15397	O15397	O15397	IPO8_HUMAN	IPO8	Importin-8	16.529207861177426	16.496808536457912	16.496650962142997	16.499612351849535	16.589118580478257	16.292769169870542	16.32554789856629	16.253858562148814	16.361059632905157	16.320485030590692	16.334852873015915	16.3096895022556	16.314078680091775	15.940240175682765	16.14760442554196	16.304401236108607	16.090976619674784	16.115277386199587	16.177429271164527	16.108289624020934	0	0	0	0	0	0	0	0	0	0	0	0	0	0	0	0	0	0	0	0	0.00130101200664992	-0.312986527103622	0.00341664850370221	0.539213126972816
O15400	O15400	O15400	STX7_HUMAN	STX7	Syntaxin-7	18.394023006227766	18.269633513573403	18.21318018094459	18.273162715406826	18.121148995643228	18.54467772418818	18.64708947006092	18.75686249788561	18.764495839974522	18.812412361205052	18.543703998691385	18.46170724849728	18.54082426885276	18.499600674095454	18.555147050589795	18.48088484645875	18.510006900400747	18.451846981214217	18.364412556380138	18.614105911207112	0	0	0	0	0	0	0	0	0	0	0	0	0	0	0	0	0	0	0	0	2.63793149822613e-4	0.265966965786177	8.57033682946187e-4	0.471322121494115
O15427	O15427	O15427	MOT4_HUMAN	SLC16A3	Monocarboxylate transporter 4	17.23466776619257	17.249965244807385	17.356959121533524	17.124313189790215	17.32016591677541	16.33556307414488	16.52012601528079	16.46665802462726	16.496844417311998	16.498790006963272	17.918397416005206	18.098443376700203	17.913876969206353	17.967147438116392	17.68390612674171	16.324154171053912	16.0903212809772	16.059154308659014	16.164673239536878	16.117344808611914	0	0	0	0	0	0	0	0	0	0	0	0	0	0	0	0	0	0	0	0	1.83648706880728e-6	0.659140017534153	1.26564435567415e-5	7.65379227119205e-11
O15431	O15431	O15431	COPT1_HUMAN	SLC31A1	High affinity copper uptake protein 1	14.617329709350216	16.295037071739902	15.845406740741119	15.949541772233209	16.385415869725175	15.961614737518222	15.560819422865006	15.742133088894327	15.616442590430614	15.423864383268834	15.78955911605626	15.66893760002548	16.014138190264482	15.004286313238124	15.862891569484074	14.43388531947171	14.570098805334558	15.37066697574713	14.84086150151657	14.71264521405189	0	0	0	0	0	0	0	0	0	0	0	0	0	0	0	0	0	0	0	0	0.655900578107545	-0.15058367494424	0.722220515665884	0.00150858924210678
O15438	O15438	O15438	MRP3_HUMAN	ABCC3	ATP-binding cassette sub-family C member 3	13.5015013461083	13.410398349243078	13.686172206671833	13.541229743816423	13.867104957089138	14.600755020541424	14.631654539666046	14.588890277695285	14.490393382658464	14.507949454076115	12.820502096297595	12.915961517519476	12.913042726666237	13.106876962330192	12.532816131020784	13.117480772832984	13.044679283020205	13.120615352600918	12.906229208802054	13.068029198554076	0	0	0	0	0	0	0	0	0	0	0	0	0	0	0	0	0	0	0	0	1.42005991352562e-4	-0.7434414338189	5.00738240515082e-4	0.142146436658942
O15439	O15439	O15439	MRP4_HUMAN	ABCC4	ATP-binding cassette sub-family C member 4	15.279606953998849	15.36876903102719	15.343442523404514	15.215256173519665	15.47584740342513	14.212815530210378	14.073681346326698	14.17926377497741	14.121363530913017	14.049082765152082	15.7006537439344	15.690090756781991	15.578181019093096	15.802995904776923	15.470913026274877	15.04749459484249	14.936242247711053	14.992694975886604	14.992407315348498	14.918686242909553	0	0	0	0	0	0	0	0	0	0	0	0	0	0	0	0	0	0	0	0	0.00112445516465526	0.31198247309719	0.00301623431884602	4.29115304256248e-7
O15446	O15446	O15446	RPA34_HUMAN	POLR1G	DNA-directed RNA polymerase I subunit RPA34	13.344157180569118	13.272540852973593	13.276691482384273	13.08143516991638	12.898117636940361	13.919626858708195	13.990883971517	13.7688666309579	13.894618848624967	13.911981754271284	14.007990844782777	13.97096866052181	14.020007631999242	14.265380633446183	14.106742857178764	13.845127371417437	13.668596948212373	13.494080540129959	13.725856162685279	13.674755021341918	0	0	0	0	0	0	0	0	0	0	0	0	0	0	0	0	0	0	0	0	3.24203868244477e-6	0.89962966102901	2.02848868382473e-5	8.12786450794151e-4
O15455	O15455	O15455	TLR3_HUMAN	TLR3	Toll-like receptor 3	15.663469156035063	15.762945157106877	15.81789301818054	15.202498839055039	15.706002192544853	13.268211551960714	13.459329150862057	13.253933146154706	13.205848219795136	13.180538577115895	13.297747409282076	13.240479807555511	13.191941345946876	13.489032577267295	13.21898544875912	13.024644502802444	13.553821256532693	13.3393768192817	13.695391433851515	13.586370695113965	0	0	0	0	0	0	0	0	0	0	0	0	0	0	0	0	0	0	0	0	3.27943107673271e-10	-2.3429243548223	1.13876706639244e-8	0.270391567648303
O15460	O15460	O15460	P4HA2_HUMAN	P4HA2	Prolyl 4-hydroxylase subunit alpha-2	19.78562327998477	19.62398148323385	19.77435114102372	19.84536600275066	19.7388822709346	18.846387168456445	18.71661853726783	18.85372073799872	18.779113360597886	18.756992765567958	20.47510404589559	20.41625324819032	20.466207931126977	20.556062553569223	20.561955401215275	18.910054173535347	18.89545694624143	18.891160694626212	18.857060677491496	18.960499764257158	0	0	0	0	0	0	0	0	0	0	0	0	0	0	0	0	0	0	0	0	1.34320050550748e-8	0.741475800413962	2.22893417218271e-7	4.3145564230034e-13
O15484	O15484	O15484	CAN5_HUMAN	CAPN5	Calpain-5	16.053283192837615	16.122160674908894	16.098648979607944	16.07279206927412	16.17342144122918	16.248481690783503	16.310916269485183	16.211228606461326	16.242053882905044	16.21626652194959	15.44276211114783	15.682860202314973	15.396511131394544	15.52548104634492	15.434514209569135	16.385206879481817	16.388604270125185	16.45000782758603	16.245292724396897	16.311049358042244	0	0	0	0	0	0	0	0	0	0	0	0	0	0	0	0	0	0	0	0	4.94125041932367e-7	-0.607635531417266	4.28170359682654e-6	2.46561919603598e-8
O15498	O15498	O15498	YKT6_HUMAN	YKT6	Synaptobrevin homolog YKT6	17.55819647060996	17.630544430327017	17.535738600329566	17.691089186236532	17.691879801186555	17.589387814254906	17.70244327355414	17.71128382779871	17.63018890107327	17.59333276016138	17.602423404580524	17.620033633423166	17.756947173217107	17.26683228288779	17.51457537420601	17.421440286882586	17.210595250268323	17.32791222047756	17.375090353889508	17.134827369633037	0	0	0	0	0	0	0	0	0	0	0	0	0	0	0	0	0	0	0	0	0.406122369830909	-0.069327324075001	0.487067304233837	0.0129840074351496
O15504	O15504	O15504	NUP42_HUMAN	NUP42	Nucleoporin NUP42	13.217639688469907	13.032118066559029	12.912767734661283	13.268525918283604	13.246457078092018	13.380853342549779	13.732708016954305	13.49845034143632	13.43335071028127	13.905067290036733	13.274845482783892	14.218184804521945	13.336743642182162	13.859612432034881	13.872626789634394	13.361669679492774	13.148088845508708	13.377739240890145	13.21487156235899	13.272456289591316	0	0	0	0	0	0	0	0	0	0	0	0	0	0	0	0	0	0	0	0	0.00765922986665495	0.576900933018289	0.0161167569916617	0.0249850763720151
O15511	O15511	O15511	ARPC5_HUMAN	ARPC5	Actin-related protein 2/3 complex subunit 5	19.69737825019025	19.689750628338835	19.66556839866373	19.73122786519977	19.71936040904679	19.896784712699294	19.74489459219861	19.711542630389932	19.763941752996363	19.72877417041539	19.576428986918376	19.525763567500487	19.5342021766615	19.317147595968684	19.55176645543454	19.530951116198104	19.60512499331432	19.511899324424643	19.600058080430422	19.552027360131287	0	0	0	0	0	0	0	0	0	0	0	0	0	0	0	0	0	0	0	0	0.0026407425916289	-0.199595353791157	0.00640797816285366	0.292648591751431
O15514	O15514	O15514	RPB4_HUMAN	POLR2D	DNA-directed RNA polymerase II subunit RPB4	11.079771427653618	10.456315433414602	10.483919776339029	11.583384814677691	10.803631525398314	11.721201746320647	11.567436982096922	11.126343108617293	11.308878266497379	11.017135502829683	11.692367040369257	11.936994888256757	12.174139224341	12.210695692863535	11.78234303404953	10.615528488454567	9.878893510156857	10.322790924469475	10.51589339481157	11.06714525496556	0	1	1	1	1	0	1	0	1	0	0	0	0	0	0	0	1	1	1	0	0.00162580769892059	1.07790338047937	0.00416720457526336	1.27926775601672e-4
O15516	O15516	O15516	CLOCK_HUMAN	CLOCK	Circadian locomoter output cycles protein kaput	11.200506315163926	10.284685317273107	10.823757320070923	10.64025397563664	10.661314936136352	11.154659910133047	11.320349283616498	11.953003266890121	11.709579276833907	11.314801613877012	11.619325884271003	11.326513754231401	11.023317736864799	11.70525222600982	11.53557671675327	11.482152495638225	11.425724691460077	11.488533084306994	11.834660657901726	11.180810492756466	0	0	0	0	0	0	0	0	0	1	0	0	0	0	0	0	0	0	0	0	0.0157060568516543	0.719893690769869	0.0301663181562446	0.85316516145758
O15519	O15519	O15519	CFLAR_HUMAN	CFLAR	CASP8 and FADD-like apoptosis regulator	11.429213183510296	10.416385873368796	11.16685350250875	10.96995485281665	9.794573449431555	9.76174069838381	10.505910773000194	10.686588066702125	10.590381203253123	11.409560654982776	9.897791013655993	9.43505555232569	11.285594915284197	10.984539509081406	11.86441883607866	9.800058621697369	10.707359132080883	9.488858401872914	10.04674205193044	10.172427508645482	0	0	0	0	0	0	0	0	0	0	0	0	1	0	1	0	0	0	0	0	0.904445443505489	-0.0619162070420192	0.925342127865266	0.207449777212711
O15523	O15523	O15523	DDX3Y_HUMAN	DDX3Y	ATP-dependent RNA helicase DDX3Y	17.93071424095381	18.06233078548918	18.040530535434943	18.0311519472024	18.036549265476033	18.034944006994706	17.977581795174785	17.976810219754636	17.940554485080174	17.926440785241397	17.992014455430628	18.0498272831523	18.134145519283386	17.602865565525008	18.127258845767564	17.658741459764936	17.783055778427308	17.771721577819186	17.930229126728694	17.836444911341367	0	0	0	0	0	0	0	0	0	0	0	0	0	0	0	0	0	0	0	0	0.675205793596577	-0.0390330210794971	0.738779827379484	0.0793429776177627
O15525	O15525	O15525	MAFG_HUMAN	MAFG	Transcription factor MafG	10.64238569504132	11.796339079949817	10.374093982551202	11.636327254525018	11.766131325910084	11.220505298620138	10.538586661330164	11.142898407416924	11.372631120004721	11.089966819239834	11.558200656792177	11.40351805014083	11.658921049910013	11.340857088809503	11.74711042234782	11.779953220195614	10.866173898183435	11.806263632312952	11.998117915581945	11.235643302220948	0	1	0	1	0	0	0	0	0	0	0	0	0	0	0	0	0	0	0	0	0.365400672624835	0.298665986004584	0.446991207431022	0.985828989460295
O15530	O15530	O15530	PDPK1_HUMAN	PDPK1	3-phosphoinositide-dependent protein kinase 1	14.921943186321176	14.878558679613061	14.773788273459026	14.97246380472177	14.961734551516024	14.865796087797177	15.02666607969281	15.01524951628524	14.9215341458465	15.02631162190994	14.959888764426777	15.02833777313938	15.097620671932875	15.145936125004791	15.033169165373927	15.005769267544245	14.966730742760063	15.071483312320884	15.054795070737462	14.870701848502373	0	0	0	0	0	0	0	0	0	0	0	0	0	0	0	0	0	0	0	0	0.0250155901197832	0.151292800849333	0.0452289543898179	0.324266748598802
O15533	O15533	O15533	TPSN_HUMAN	TAPBP	Tapasin	20.16306242003449	20.14130888575196	20.22841945206199	19.574957481071113	20.08520531096351	17.774452491780355	17.691975190937992	17.60452427296313	17.78799818168911	17.540741041611856	17.566120949215115	17.47880911106912	17.53119867507262	16.86978660094578	17.709124210031366	17.078692884291502	17.318842869232842	17.45327063401062	17.510864591917542	17.36725263006758	0	0	0	0	0	0	0	0	0	0	0	0	0	0	0	0	0	0	0	0	7.0770789269199e-9	-2.60758280070981	1.33465382586501e-7	0.563031554627424
O15541	O15541	O15541	R113A_HUMAN	RNF113A	E3 ubiquitin-protein ligase RNF113A	14.64565843240871	14.454363560499251	14.565417484627663	14.395380164802344	14.473597949285338	14.364401441352994	14.422537875738822	14.410895169012331	14.228074609015426	14.484426425852764	14.89150367930915	14.710951685807172	14.647250416928808	14.767387892841725	14.817748152980636	14.416183961532324	14.216344211759951	14.008078410868256	13.926156982266827	14.275811690504234	0	0	0	0	0	0	0	0	0	0	0	0	0	0	0	0	0	0	0	0	0.003006298912693	0.260084847248836	0.0071606198470236	5.63910672511874e-5
O15550	O15550	O15550	KDM6A_HUMAN	KDM6A	Lysine-specific demethylase 6A	11.478730649905668	11.220463776032334	11.825738368110926	10.999998291731377	10.288535999160844	11.361571590683265	11.470295503279674	14.89470883723584	15.153647026059136	12.76533358657062	13.66176696582286	13.209148710355747	11.376099281576879	15.33016060915835	11.296039657612894	15.11044252749397	14.418129321259114	12.581612770577369	14.961607955296254	14.47002965472621	1	1	1	1	1	1	1	0	0	1	0	0	1	0	1	0	0	1	0	0	0.0251235527689085	1.81194962791711	0.0453729777924294	0.139862002786738
O43143	O43143	O43143	DHX15_HUMAN	DHX15	ATP-dependent RNA helicase DHX15	17.423600164077367	17.39536677527269	17.35545433903599	17.374470674155912	17.40045420808474	17.325481142833105	17.37180216348205	17.188241110589555	17.376879987904886	17.13241939916044	17.64822414901994	17.671789823915915	17.571989597604578	17.29417199060899	17.532119982495335	17.33551248169963	17.160836541270992	17.258584435495035	17.38507877372189	17.192716620951224	0	0	0	0	0	0	0	0	0	0	0	0	0	0	0	0	0	0	0	0	0.0386490940994293	0.153789876603614	0.0661624282799926	0.00307541627537099
O43147	O43147	O43147	SGSM2_HUMAN	SGSM2	Small G protein signaling modulator 2	11.150883302327323	10.842017682987777	12.603836657155409	11.692724462462042	11.914891150125435	10.711572339301116	11.65083412238497	9.98587434024363	11.076087386632944	12.110170815121998	11.268050686883951	10.706208967850957	10.974661996749672	10.617323674815218	10.522052365816709	10.944280139431433	10.63117705570398	12.000486687483878	12.878509249954801	11.098123820181593	0	1	1	0	1	0	1	1	0	1	0	1	1	1	1	0	0	1	1	1	NA	NA	NA	NA
O43148	O43148	O43148	MCES_HUMAN	RNMT	mRNA cap guanine-N(7) methyltransferase	16.71103506466951	16.703606224806258	16.803349147819237	16.655712390223222	16.75923803357681	16.729859686061808	16.697619199078712	16.61086624434313	16.68982057102733	16.507903011657216	17.148565953414522	17.13700112186345	17.078995107771476	16.867966423896362	17.096169511668805	16.770870331357532	16.7340347865928	16.580111322167408	16.75013121676788	16.63057997843407	0	0	0	0	0	0	0	0	0	0	0	0	0	0	0	0	0	0	0	0	1.02741952250344e-4	0.339151451503916	3.77568430667816e-4	8.04752106573771e-5
O43149	O43149	O43149	ZZEF1_HUMAN	ZZEF1	Zinc finger ZZ-type and EF-hand domain-containing protein 1	16.01964067629192	15.976100900990469	15.974531104953348	15.79866417461558	16.026838954331318	15.856333120037114	15.86917691661738	15.866047328231057	15.851434295809144	15.905222454685374	15.406121944405832	15.406281417327502	15.473179353983246	15.515940021101493	15.491940757427553	15.661972892978746	15.693236467865761	15.744765526458036	15.710585837715575	15.531573360311215	0	0	0	0	0	0	0	0	0	0	0	0	0	0	0	0	0	0	0	0	1.47470767709504e-6	-0.5004624633874	1.049714212426e-5	0.00179937773412169
O43150	O43150	O43150	ASAP2_HUMAN	ASAP2	Arf-GAP with SH3 domain, ANK repeat and PH domain-containing protein 2	16.80217554268817	16.781295672018008	16.784455928828713	16.844350244161113	16.73232644413044	17.003539872107094	16.9222475673156	16.96422804000717	16.950920352030096	16.930829720301745	16.645644361110367	16.733346395769342	16.63811061475288	16.501478021066532	16.626564618694633	16.52753809449607	16.448158258619102	16.626364983113948	16.546626220006946	16.550032775241764	0	0	0	0	0	0	0	0	0	0	0	0	0	0	0	0	0	0	0	0	0.0062455166573767	-0.15989196408654	0.0134926727786723	0.105992841788413
O43155	O43155	O43155	FLRT2_HUMAN	FLRT2	Leucine-rich repeat transmembrane protein FLRT2	13.723308972617257	13.801102057146291	13.807244219948792	13.435357729966439	13.651870152520429	14.182665919530674	14.201243303007033	14.283681634878256	14.118470693035311	14.42053266674815	13.421170691241436	13.604692210346029	13.312159725223498	14.073430311866192	13.564590140290365	13.057831000827518	13.127078647538067	13.151065706421024	12.882381307902051	13.414117029726713	0	0	0	0	0	0	0	0	0	0	0	0	0	0	0	0	0	0	0	0	0.542038877124966	-0.0885680106463376	0.617371266186813	0.00958510050658721
O43156	O43156	O43156	TTI1_HUMAN	TTI1	TELO2-interacting protein 1 homolog	12.205359520582393	12.307160955136169	12.174011228286416	12.562395082285962	12.508114157801975	12.42379874326678	12.763926066969406	12.479517564545485	12.72047086419233	12.49254422213443	13.165929206465371	13.166847227452518	12.825871071931195	13.076132492910155	12.907559189923571	12.428022492295165	12.249815662080268	12.917763657611204	12.568521447854211	13.005310504300448	0	0	0	0	0	0	0	0	0	0	0	0	0	0	0	0	0	0	0	0	4.0777587657836e-4	0.677059648917979	0.00125175168547513	0.0341900304252114
O43157	O43157	O43157	PLXB1_HUMAN	PLXNB1	Plexin-B1	16.61989039238958	16.84506119707425	16.777447969934933	16.548170176917523	16.879511457667263	17.09499516505158	17.18271440810307	17.067738951708964	17.040963900101787	17.200496353290113	15.313917536458543	15.42423847426403	15.534494394076118	15.43592414250717	15.238214387759585	15.88351915557673	15.706612029043676	15.764874181780892	15.717352444255901	15.714248201248152	0	0	0	0	0	0	0	0	0	0	0	0	0	0	0	0	0	0	0	0	2.15692420961793e-9	-1.34465845178362	5.22288445319869e-8	1.09958961706848e-4
O43159	O43159	O43159	RRP8_HUMAN	RRP8	Ribosomal RNA-processing protein 8	14.111339472385223	13.89072027292889	13.79512647856489	14.002683184379212	13.792525965753718	14.76132267682036	14.75857197657967	14.803803190392763	14.726441700128692	14.678638648596499	14.712097051087547	14.612666957326711	14.44357816277405	15.008319190201837	14.502589428838265	14.698384538718527	14.552224790451893	14.529698960256807	14.180064544466989	14.439278991723508	0	0	0	0	0	0	0	0	0	0	0	0	0	0	0	0	0	0	0	0	3.47139559298039e-5	0.737371083243302	1.4741220997714e-4	0.169370819778795
O43164	O43164	O43164	PJA2_HUMAN	PJA2	E3 ubiquitin-protein ligase Praja-2	13.381664612615426	13.210503932749457	13.534521750804013	13.24125029847965	13.143711641655225	13.204326598941238	12.982009583494936	13.476910712415314	13.204662838053936	13.659717223861595	13.02664274002949	13.290177281178599	13.2994369994275	14.170425850272508	13.158756411548122	14.12682544510579	13.652441678894029	13.687747464148424	13.563589550864675	13.867259431563316	0	0	0	0	0	0	0	0	0	0	0	0	0	0	0	0	0	0	0	0	0.666381847731332	0.0867574092304899	0.731296807085633	0.077446138911392
O43166	O43166	O43166	SI1L1_HUMAN	SIPA1L1	Signal-induced proliferation-associated 1-like protein 1	14.889703584523003	14.84680277646209	14.795283781090822	14.83493515021116	14.708911437254017	15.421847872426522	15.489998442337898	15.529076669777757	15.394241610916394	15.4254027857796	15.003842885956157	15.10021881949331	14.907641803665527	14.864026502854093	14.96094766639635	15.23164120547287	15.302685328018317	15.167990405896267	15.300920917113766	15.297575475657647	0	0	0	0	0	0	0	0	0	0	0	0	0	0	0	0	0	0	0	0	0.028994745186239	0.15220818976487	0.0514029822312996	3.18229372686353e-4
O43169	O43169	O43169	CYB5B_HUMAN	CYB5B	Cytochrome b5 type B	17.958042879149353	17.947448599170155	18.004878800315392	18.197869383384916	18.038377834315305	17.450526635431533	17.614256918137198	17.652935978650277	17.6551603309663	17.4306403903535	17.720711861131218	17.53310916173745	17.5805235712328	17.16613365400391	17.251963130242533	17.552451464192302	16.942525959617964	17.31076364616106	17.32015710047469	16.927546505015396	0	0	0	0	0	0	0	0	0	0	0	0	0	0	0	0	0	0	0	0	1.25106761746573e-4	-0.578835223597444	4.47447878357333e-4	0.113620873119199
O43172	O43172	O43172	PRP4_HUMAN	PRPF4	U4/U6 small nuclear ribonucleoprotein Prp4	15.678380065109117	15.74293831992925	15.740365794985085	15.789398640706878	15.749031382040204	15.926117592952425	15.81262607193861	15.816471211585675	15.862494495008567	15.752571425130286	16.06848230372496	16.192325567592153	16.101516140752356	16.055528174417265	16.12413141130549	15.88208894195642	16.025323435335185	15.960979330981448	15.950287052496687	15.947541059462607	0	0	0	0	0	0	0	0	0	0	0	0	0	0	0	0	0	0	0	0	3.47754594670432e-6	0.368373879004336	2.14239283342315e-5	0.00461389269052886
O43175	O43175	O43175	SERA_HUMAN	PHGDH	D-3-phosphoglycerate dehydrogenase	19.002812269246007	18.856811513660496	18.79387950306134	19.299248271593594	18.825949432974177	18.810078912627972	18.729175939604286	18.679009249954305	18.79300947235113	18.691184628275344	20.721740054213047	20.683195104027465	20.736695900163244	20.38708123184172	20.83812057276673	18.88410790077726	19.117782587900805	19.034430914076843	19.195831147511935	19.01792571284299	0	0	0	0	0	0	0	0	0	0	0	0	0	0	0	0	0	0	0	0	4.56331965188391e-9	1.71762637449532	9.47539041705947e-8	6.58404635255621e-10
O43181	O43181	O43181	NDUS4_HUMAN	NDUFS4	NADH dehydrogenase [ubiquinone] iron-sulfur protein 4, mitochondrial	15.609389423657646	15.878185057199682	15.660107344787473	15.719452996340367	16.09656280707133	15.932920606458504	15.738852261708248	15.640227987167888	15.653928267624549	15.60487170800245	13.74246734064727	13.968702788131424	14.130474036714583	13.94570901330006	13.777871719833168	15.044688673679131	15.609337476662345	15.530464253460577	15.484929859136992	15.29452382892114	0	0	0	0	0	0	0	0	0	0	0	0	0	0	0	0	0	0	0	0	1.43643730650323e-9	-1.879694546086	3.8122665601402e-8	3.97788102334328e-8
O43182	O43182	O43182	RHG06_HUMAN	ARHGAP6	Rho GTPase-activating protein 6	14.591411311814495	14.89487932658057	14.670158300642019	14.600743407631377	14.761992657843575	13.716626574767607	13.476353838779788	13.461748009130542	13.473274499944662	13.51587228127837	13.125192270423788	12.254644823296747	13.247872640158558	12.041272419210795	12.607413543754973	14.527409805793399	14.111657346263131	14.407340800160396	14.350821805908023	14.665774477783868	0	0	0	0	0	0	0	0	0	0	0	0	0	0	0	0	0	0	0	0	1.08527094529397e-6	-2.04855786153343	8.15589744621283e-6	7.42007019804965e-6
O43184	O43184	O43184	ADA12_HUMAN	ADAM12	Disintegrin and metalloproteinase domain-containing protein 12	15.257067355534092	14.978741736224224	15.092724111809149	15.161001940079176	15.055091747157022	11.565872902097457	13.410663341077646	14.506326178802379	12.921892992141988	14.489565764566322	15.70827293057514	15.811921521414849	15.91982235530214	16.058680932203266	15.482615761016515	14.737632897604003	15.13176855746891	14.485678391285491	14.613800972842768	15.074388192022875	0	0	0	0	0	1	0	0	0	0	0	0	0	0	0	0	0	0	0	0	2.39519887801976e-5	0.687337321941655	1.07609411476056e-4	2.21169483488962e-5
O43189	O43189	O43189	PHF1_HUMAN	PHF1	PHD finger protein 1	14.066375144109468	13.833631340444292	13.84369536724813	13.882547528784398	14.112659413045355	13.670291103708143	13.583975946168355	13.651556277033407	13.742625227929604	13.521416410762333	13.861048123349365	14.207715968181814	14.079668109117735	14.340844574099785	13.875576586214802	13.933248042572359	13.8360700854352	13.858262743989105	13.496728971380707	13.832168090573777	0	0	0	0	0	0	0	0	0	0	0	0	0	0	0	0	0	0	0	0	0.273447024781522	0.125188913466371	0.350444180304429	0.0328769448136294
O43194	O43194	O43194	GPR39_HUMAN	GPR39	G-protein coupled receptor 39	13.639487684202441	12.992671080118674	13.50789372299403	13.166866052539335	12.859177562548593	14.461498631933079	14.524670259019924	14.486451676223133	14.164600572795534	14.3011031728161	10.599442403842138	13.274030105498936	12.7751472766595	11.078561371139212	13.01468306488965	14.079201417094016	14.401972781066567	13.933183483586701	14.09212945847497	14.082307077011537	0	0	0	0	0	0	0	0	0	0	1	0	0	1	0	0	0	0	0	0	0.0509061816759453	-1.08484637607473	0.083574978724437	0.00223119309579844
O43236	O43236	O43236	SEPT4_HUMAN	SEPTIN4	Septin-4	10.418922545051531	11.774673219894218	11.540235113964918	10.767539842464878	11.607078300810763	11.996524171015043	12.232858586212808	11.195821191815282	11.680249719906467	12.017339027331632	12.59975713055025	11.349735969292823	12.841644931987679	10.994654900217672	12.632604490043839	10.68793657601234	10.28938553796595	11.39959518857048	12.274357767827237	11.003678868143256	1	1	1	1	1	1	0	1	1	1	0	1	0	1	0	1	1	1	0	1	0.0651512821998501	0.861989679981189	0.103362535002335	0.0607563169474707
O43237	O43237	O43237	DC1L2_HUMAN	DYNC1LI2	Cytoplasmic dynein 1 light intermediate chain 2	18.7587632392593	18.63519378994516	18.684847906371836	18.658643847047856	18.83083702438136	18.569440299164086	18.49148517470724	18.56845717165765	18.55002901635867	18.442623628011656	18.573440092879338	18.63598729703475	18.585336686439753	18.425752715490688	18.53967000830736	18.52166561101875	18.544749406680303	18.51881833209512	18.791627140608195	18.619295790073668	0	0	0	0	0	0	0	0	0	0	0	0	0	0	0	0	0	0	0	0	0.0103799357050157	-0.161619801370719	0.0210354449243239	0.454506450431652
O43242	O43242	O43242	PSMD3_HUMAN	PSMD3	26S proteasome non-ATPase regulatory subunit 3	18.748215784693507	18.78161585112691	18.715496196684715	18.79152539951633	18.875143382475873	18.78320608797686	18.812095810601466	18.751857836240635	18.71502690001755	18.72725905889178	18.69746648966452	18.7223506142847	18.78810973302662	18.71560344306327	18.716236704440334	18.622001756795235	18.65482130382524	18.73398184511262	18.669168809696444	18.581090221421288	0	0	0	0	0	0	0	0	0	0	0	0	0	0	0	0	0	0	0	0	0.206115059238585	-0.0544459260035843	0.27607155745275	0.0829371493206667
O43251	O43251	O43251	RFOX2_HUMAN	RBFOX2	RNA binding protein fox-1 homolog 2	15.28512402818508	15.483755957575735	15.555820348156367	15.555403974277553	15.645576816967814	16.056504361257144	15.971887033261858	15.862407317688914	16.012537248286247	15.958419042455468	16.06611862948019	15.947305901904421	15.952347673322082	15.915265524146058	16.086886742180276	15.781677317385371	16.11420392057302	16.057651224821875	15.976772189426443	15.984681018222858	0	0	0	0	0	0	0	0	0	0	0	0	0	0	0	0	0	0	0	0	2.02037005400214e-5	0.488448669174101	9.34406577197183e-5	0.874305266487384
O43252	O43252	O43252	PAPS1_HUMAN	PAPSS1	Bifunctional 3'-phosphoadenosine 5'-phosphosulfate synthase 1	17.308321252340587	17.376617194973694	17.39261929445363	17.238917816974407	17.37735458931251	16.735040305769147	16.811349604688548	16.76301780153745	16.75847047996222	16.840937700695992	17.186143263425677	17.093314393147462	17.126482664012833	17.224604681538498	17.17348195331714	17.330102822311304	17.31513186818389	17.39465527779245	17.382083590141967	17.25250836821635	0	0	0	0	0	0	0	0	0	0	0	0	0	0	0	0	0	0	0	0	0.00196147657800484	-0.177960638522642	0.0049215182792773	0.00163815115742937
O43264	O43264	O43264	ZW10_HUMAN	ZW10	Centromere/kinetochore protein zw10 homolog	16.430826571526197	16.62733438298027	16.6965329140783	16.47859900336913	16.597697600071314	16.328590786361087	16.29570616663899	16.384274481667767	16.293651256064123	16.374521616777415	16.61968983104661	16.549837300333376	16.589604335403607	16.57322409111103	16.485241270526455	16.57850095011794	16.538466323415047	16.47979131404071	16.35456448932827	16.48988558238549	0	0	0	0	0	0	0	0	0	0	0	0	0	0	0	0	0	0	0	0	0.96277094714911	-0.00267872872083075	0.969910651256928	0.153389713731795
O43281	O43281	O43281	EFS_HUMAN	EFS	Embryonal Fyn-associated substrate	13.11013907081545	13.397982068553869	13.421354810792206	13.396711802066955	13.354524889449351	12.965331568069379	12.956003999938213	12.995533983474692	13.222438712426843	12.807366998137427	13.771468835842736	13.618431388775711	13.781206009132495	14.064784859579667	13.908467680998053	13.837440686008403	13.863179622192462	13.868147338951072	13.726909959036776	14.025329924544348	0	0	0	0	0	0	0	0	0	0	0	0	0	0	0	0	0	0	0	0	6.08887536611708e-4	0.492729226530164	0.00177527595705451	0.715293137188588
O43290	O43290	O43290	SNUT1_HUMAN	SART1	U4/U6.U5 tri-snRNP-associated protein 1	16.97222818665315	16.961291416137314	16.94093294201789	17.01613360735614	16.887708508943042	17.124979515013386	16.973697366305352	17.13565919165689	17.098484499625904	17.06278399750454	17.351948562994167	17.313998995929357	17.371172559465208	17.252129495875618	17.290387899769428	17.015469500900306	17.27854020460158	17.098001231202712	17.253487430933728	17.24742690277414	0	0	0	0	0	0	0	0	0	0	0	0	0	0	0	0	0	0	0	0	2.06922345376468e-6	0.360268570585248	1.40430363945165e-5	0.0326529230265485
O43292	O43292	O43292	GPAA1_HUMAN	GPAA1	Glycosylphosphatidylinositol anchor attachment 1 protein	16.84702063208996	16.917779971060547	16.84609023227573	16.904305330528054	17.01082310091653	16.52285581093815	16.416240050988197	16.45042353319897	16.480906929483385	16.459572499946027	17.041851623608032	17.020231233791257	16.890834249389446	17.19392956032987	17.03966876956816	16.949564569386375	16.88602993893967	16.945969570726966	16.912175949968546	16.91710397363037	0	0	0	0	0	0	0	0	0	0	0	0	0	0	0	0	0	0	0	0	0.0422771736186373	0.132099233963189	0.0713822512225359	0.0488762738346478
O43293	O43293	O43293	DAPK3_HUMAN	DAPK3	Death-associated protein kinase 3	16.067890172981084	16.00314234439607	15.915391584061943	15.923294983555639	15.760730341484672	15.8960225053176	16.01788277185878	16.025366696178274	15.9627875822972	15.912161912601857	15.519024968058922	15.526850700410929	15.588301792425616	15.425917407126484	15.46871630830782	15.196152558934616	15.417262476453061	15.542333631578668	15.296403632251648	15.385377107692705	0	0	0	0	0	0	0	0	0	0	0	0	0	0	0	0	0	0	0	0	2.22369984119419e-5	-0.42832765002993	1.01151840108805e-4	0.0599420099042467
O43294	O43294	O43294	TGFI1_HUMAN	TGFB1I1	Transforming growth factor beta-1-induced transcript 1 protein	16.570525783814652	16.572701706598814	16.39411933038343	16.558925879005354	16.583203261364137	16.945455267422897	16.960262183959504	16.880528177190953	16.84872073368753	16.961325334369363	17.659124874370367	17.746173131285563	17.717957502755915	17.448495453569194	17.522550882241287	17.20518232622864	17.358822874684503	17.15924065041167	17.33079436144511	17.36204654565219	0	0	0	0	0	0	0	0	0	0	0	0	0	0	0	0	0	0	0	0	3.33370639776439e-9	1.0829651766112	7.42212688280044e-8	4.01574980029492e-4
O43299	O43299	O43299	AP5Z1_HUMAN	AP5Z1	AP-5 complex subunit zeta-1	14.500107401672626	14.132724631146356	14.383022468774863	14.29254452002096	14.287734019812762	14.828458832591126	14.800202239963538	14.9196873723896	14.74365107430301	14.807525990428438	13.953696297922246	13.810139805874623	13.777501908653063	14.554522902508035	14.18655533957716	14.35581218956385	14.494224329814243	14.575994153474289	14.486539666127461	14.44585548305998	0	0	0	0	0	0	0	0	0	0	0	0	0	0	0	0	0	0	0	0	0.0911478813203481	-0.262743357378485	0.138388003179123	0.0102297404124943
O43301	O43301	O43301	HS12A_HUMAN	HSPA12A	Heat shock 70 kDa protein 12A	16.59408545693534	16.61662063215215	16.57109044666592	16.59717672793506	16.632867433935395	17.025842479855072	16.919096091519314	17.03361657537311	16.97345073835374	17.049221061835297	15.15779297120975	15.174122054798037	15.138743767148407	15.187081387825424	15.10084709856758	16.752707306814877	16.810571634741148	16.797914785758017	16.644053419755135	16.71435285705391	0	0	0	0	0	0	0	0	0	0	0	0	0	0	0	0	0	0	0	0	4.52744835242116e-13	-1.45065068361493	1.13398432952049e-10	6.97021255290977e-13
O43303	O43303	O43303	CP110_HUMAN	CCP110	Centriolar coiled-coil protein of 110 kDa	12.613126427369147	12.63207504940794	12.764946210963561	12.31930801463612	12.710184374091819	13.035507070892885	12.986190475061353	12.933063580662543	12.749838009479816	13.028275605277148	12.7928512863196	13.006685480136804	12.987954989888362	12.822307919439837	13.225647289425478	13.102815576392821	13.116946582951009	12.90518390017932	13.006201581967332	13.085414365137238	0	0	0	0	0	0	0	0	0	0	0	0	0	0	0	0	0	0	0	0	0.0224981920216395	0.359161377748302	0.0412261108947052	0.512700723430258
O43306	O43306	O43306	ADCY6_HUMAN	ADCY6	Adenylate cyclase type 6	12.900889444231629	12.893345144799026	13.076282836983118	12.713427329139002	12.83631274700542	12.765138962022526	12.843626673792848	12.922060299281684	12.928503570717684	12.910723294306836	12.711236767793784	12.662067498304255	12.811432897895346	12.86205419566421	12.863777813465171	12.957968994591113	13.42958981302503	13.288736329569224	13.002482777838534	12.991613960205342	0	0	0	0	0	0	0	0	0	0	0	0	0	0	0	0	0	0	0	0	0.392013955724008	-0.101937665807087	0.473191544446976	0.0155750344008445
O43309	O43309	O43309	ZSC12_HUMAN	ZSCAN12	Zinc finger and SCAN domain-containing protein 12	11.355614720081658	10.840733885373899	11.159831761825208	10.55992342807889	12.634849577228014	12.879977004125863	10.89101792514676	14.634493440833362	14.049754975393293	10.559236054915418	10.839622407545276	12.13831081966756	10.960802815166248	11.420684544967983	11.49428598685724	12.027607572815269	11.979506194404664	11.255882265771287	14.207304172676162	11.410263210590761	1	1	1	1	1	1	1	0	0	1	1	1	1	1	1	1	1	1	0	1	NA	NA	NA	NA
O43310	O43310	O43310	CTIF_HUMAN	CTIF	CBP80/20-dependent translation initiation factor	16.17675558043528	16.29434612539613	16.228085885840997	16.18089011549283	16.327899943736895	16.723354307135498	16.716752489751716	16.787341447550194	16.73603190785611	16.779360277992225	16.322049605831886	16.370231044190653	16.413418027540416	16.199883182499402	16.301492622535967	16.230994241456127	16.174596093247242	16.1651052364872	16.34385019889891	16.183881521091624	0	0	0	0	0	0	0	0	0	0	0	0	0	0	0	0	0	0	0	0	0.154105740471044	0.0798193663392368	0.216012156326586	0.0799085245169718
O43314	O43314	O43314	VIP2_HUMAN	PPIP5K2	Inositol hexakisphosphate and diphosphoinositol-pentakisphosphate kinase 2	15.671585293349766	15.729312714822463	15.641933193866198	15.671366911144773	15.600299143637955	15.580785582619272	15.480499916593331	15.595615895816477	15.532754657004395	15.523739586749072	16.10705152566616	16.110214125182384	16.216194513023652	16.070104168855558	16.19016805356573	15.74636735694071	15.951885712701507	15.94583701230248	15.929138179040596	15.861639445450779	0	0	0	0	0	0	0	0	0	0	0	0	0	0	0	0	0	0	0	0	4.73532908933857e-7	0.475847025894467	4.15247950230292e-6	5.34622709073875e-4
O43318	O43318	O43318	M3K7_HUMAN	MAP3K7	Mitogen-activated protein kinase kinase kinase 7	14.520078428104826	14.384864676864737	14.443455136920937	14.264750459611257	14.211165853843633	14.44994820106748	14.58598357865822	14.51227133784276	14.531466752465361	14.77111285878523	14.685635789100719	14.664425061717528	14.655480411307485	15.002722735012465	14.525747130031657	14.793882677395159	14.879430089143305	14.71793876581358	14.620557774357195	14.71960807510163	0	0	0	0	0	0	0	0	0	0	0	0	0	0	0	0	0	0	0	0	0.00403747658816574	0.341939314364893	0.00927893881607274	0.660732115056315
O43324	O43324	O43324	MCA3_HUMAN	EEF1E1	Eukaryotic translation elongation factor 1 epsilon-1	17.35242281463683	17.249909708476284	17.37785444695398	17.42318978989783	17.490325999697937	17.266804837746093	17.042589195043405	17.27945642323081	17.16472037276347	17.000539236805153	17.554978489788464	17.6538107401077	17.71293667668647	17.015850582968376	17.493808550884907	16.85867312448187	16.5885155486669	16.826424351388717	17.066320480881433	16.53898003867585	0	0	0	0	0	0	0	0	0	0	0	0	0	0	0	0	0	0	0	0	0.367449030741183	0.107536456154616	0.448880350768264	3.04562647695723e-4
O43325	O43325	O43325	LYRM1_HUMAN	LYRM1	LYR motif-containing protein 1	13.810541511339784	13.842301231227086	13.704833068420115	13.382515955482997	13.935293987474104	13.258355502824438	13.201863551885712	13.17473222858688	13.455853749003765	13.035498479428394	12.852256393632926	12.82900913800806	12.833303227000359	11.951281071793076	12.566596374330185	13.055579011726078	13.489296059149298	13.568561823122973	13.476290544081737	13.368397327649257	0	0	0	0	0	0	0	0	0	0	0	0	0	0	0	0	0	0	0	0	7.68543473709243e-5	-1.1286079098359	2.94308453978958e-4	0.00133895204061981
O43353	O43353	O43353	RIPK2_HUMAN	RIPK2	Receptor-interacting serine/threonine-protein kinase 2	16.594501022330057	16.399643425935796	16.15827437727358	16.369990884996067	16.28944797930027	15.752618462546355	15.880939445981467	15.74850735637577	15.702178097626707	15.748664584061792	15.041748975085751	14.852358818106238	14.982178086129846	15.220291406630835	14.91783823187383	14.855491443101874	14.881673221694212	14.887905999385206	14.840394386341083	14.949015057696755	0	0	0	0	0	0	0	0	0	0	0	0	0	0	0	0	0	0	0	0	7.62663226058553e-9	-1.35948843440186	1.4117195743324e-7	0.109672156052984
O43374	O43374	O43374	RASL2_HUMAN	RASA4	Ras GTPase-activating protein 4	11.305913537781155	11.073405206017522	11.114471141795468	11.350469621684821	10.803768885608081	11.486075773202586	11.815647472159668	11.970770987984524	11.70952758416368	11.991188768990556	11.098946640696095	11.652109997039707	11.265450961356999	11.735670250375074	11.48616127145765	12.413916121937417	12.912917396674931	12.993614219902204	12.749039764903943	12.52603701363594	0	0	0	0	1	0	0	0	0	0	0	0	0	0	0	0	0	0	0	0	0.178103424104902	0.318062145607694	0.244434750719314	2.75642372307697e-5
O43390	O43390	O43390	HNRPR_HUMAN	HNRNPR	Heterogeneous nuclear ribonucleoprotein R	17.643933676196983	17.602909049446147	17.544662632683355	17.64004012181296	17.592887667451723	17.861511023138746	17.689936566059966	17.722280563137303	17.736474603347876	17.710275062975427	17.95814486082045	18.014957603725403	18.019661306455703	17.9678735518287	17.990746614398994	17.657820848757098	17.64856121909844	17.593639137634266	17.6150404621794	17.710436512754256	0	0	0	0	0	0	0	0	0	0	0	0	0	0	0	0	0	0	0	0	3.17757512928618e-7	0.385390157927617	2.98923294145877e-6	1.02772287843781e-6
O43395	O43395	O43395	PRPF3_HUMAN	PRPF3	U4/U6 small nuclear ribonucleoprotein Prp3	15.096912770411164	14.849322016523912	14.996800053070602	15.00403607895228	14.834164859592748	15.296421557514227	15.081691472101863	15.1895002866107	15.160348110316242	15.216552627169607	15.12971366797926	15.241581021338744	15.256448282229037	15.65360364451809	15.348088397318566	15.33513559938039	15.387391353690614	15.316419429828635	15.087686587491193	15.380755283183744	0	0	0	0	0	0	0	0	0	0	0	0	0	0	0	0	0	0	0	0	0.00254157096188855	0.369639846966598	0.00621436585098741	0.804738597379274
O43396	O43396	O43396	TXNL1_HUMAN	TXNL1	Thioredoxin-like protein 1	18.271795832159206	18.29447716142787	18.19996942539066	18.21780154129604	18.361249871738213	18.450619260060314	18.394638532449278	18.383594614865725	18.34256953699453	18.33015097817791	18.004149128763313	18.023651491781898	18.0366834035328	17.837781901116493	17.893905845711153	18.45335102445987	18.573329137106324	18.543824806553655	18.66396802886281	18.568939544337898	0	0	0	0	0	0	0	0	0	0	0	0	0	0	0	0	0	0	0	0	8.20456204349328e-5	-0.309824412221268	3.10479531532572e-4	1.87377208679674e-7
O43399	O43399	O43399	TPD54_HUMAN	TPD52L2	Tumor protein D54	20.124923999664286	20.296096179330256	20.327377208434292	20.326949494648073	20.245394865714573	20.008031892047118	19.90452290631259	19.944323154372533	19.989427763765253	19.712142403353116	19.84200959317994	19.85236948690404	19.974254926364644	19.511665802270404	20.036093102771332	19.829662353170654	20.00682735338002	19.7754270260707	20.099889685063896	19.899677020778295	0	0	0	0	0	0	0	0	0	0	0	0	0	0	0	0	0	0	0	0	6.18902574078036e-4	-0.420869767260225	0.00180185402514909	0.433166550585818
O43402	O43402	O43402	EMC8_HUMAN	EMC8	ER membrane protein complex subunit 8	16.752485185884186	16.637120122032062	16.720938927839352	16.662139839367462	16.50870470754113	16.5716933988968	16.629256998729733	16.609957832437708	16.61295486294349	16.570129943453654	16.686131161353845	16.653684807142835	16.685036188545997	16.787213891690328	16.80858716730197	16.685049880836555	16.611313030789	16.669009597428648	16.59267455807058	16.64409567981463	0	0	0	0	0	0	0	0	0	0	0	0	0	0	0	0	0	0	0	0	0.241347132163036	0.067852886674153	0.316147759409095	0.0801961320959824
O43414	O43414	O43414	ERI3_HUMAN	ERI3	ERI1 exoribonuclease 3	15.889458807186577	15.999729205101874	15.912112780742815	15.915279531347334	16.11500706196284	15.872186685857558	15.775401947302571	15.895681776607635	15.95370766376662	15.763404312174018	16.027586398693376	16.082912027234347	16.216793214792034	15.881474876143006	16.01990993101696	15.461102097376049	15.374974926879272	15.511141108036641	15.51295028511911	15.525505515859322	0	0	0	0	0	0	0	0	0	0	0	0	0	0	0	0	0	0	0	0	0.264256030742619	0.0794178123076588	0.340625938630121	1.63680801525498e-6
O43422	O43422	O43422	P52K_HUMAN	THAP12	52 kDa repressor of the inhibitor of the protein kinase	12.751339021152463	12.86324739094278	12.398227969877016	12.845576296439507	12.603517396998994	12.841861111417611	12.28239636503454	12.654392128012445	12.499113393941588	12.497070914106635	13.377915434675275	13.317228873268492	12.98482963237734	13.312953840681294	13.380920965815655	13.66478058593351	13.032646724665344	13.339571678384699	13.084524403995195	13.425596200045977	0	0	0	0	0	0	0	0	0	0	0	0	0	0	0	0	0	0	0	0	0.00103197951060282	0.582388134281457	0.00280859618929766	0.806016808577433
O43426	O43426	O43426	SYNJ1_HUMAN	SYNJ1	Synaptojanin-1	15.612629525376127	15.463470092381739	15.466745637122143	15.447044471345261	15.440350119200563	15.719265810115477	15.680051786085148	15.744402898314162	15.833016066509858	15.804262132643888	15.10620303965154	15.232645768607357	15.080971546731162	15.1808804056383	14.94227165322755	15.719356732172391	15.695149432743397	15.638687616974675	15.480594581001137	15.52085497740143	0	0	0	0	0	0	0	0	0	0	0	0	0	0	0	0	0	0	0	0	9.30723818081221e-5	-0.377453486313982	3.47288240312895e-4	1.48665132101029e-5
O43427	O43427	O43427	FIBP_HUMAN	FIBP	Acidic fibroblast growth factor intracellular-binding protein	15.663738763330942	15.257914465802296	15.712150801764361	15.616514384090992	15.538873976763487	15.635105910533424	15.630397962886894	15.938821490283853	15.833342268505087	16.02977681460166	15.434993024910915	15.317009767472822	15.784095472043704	15.870010649410741	15.537382223530418	16.333399972624868	16.145938114592816	16.234654669772915	15.951548820565277	16.268315373531404	0	0	0	0	0	0	0	0	0	0	0	0	0	0	0	0	0	0	0	0	0.79773804443889	0.030859749123298	0.8415201929689	1.92650456062292e-4
O43432	O43432	O43432	IF4G3_HUMAN	EIF4G3	Eukaryotic translation initiation factor 4 gamma 3	16.45595485904489	16.57060434594994	16.479050776070842	16.512601593019404	16.58279324721105	16.450826234477795	16.485326189240524	16.481020493985334	16.44409766942557	16.469807137769916	16.2238791575286	16.251756070658985	16.241694596722947	16.175040728474944	16.22027439972307	16.108532624186214	16.034220788817194	16.15185295165777	16.070175463898792	16.01636869309261	0	0	0	0	0	0	0	0	0	0	0	0	0	0	0	0	0	0	0	0	1.50319655003466e-5	-0.29767197363751	7.39148487639741e-5	0.00419732696406467
O43447	O43447	O43447	PPIH_HUMAN	PPIH	Peptidyl-prolyl cis-trans isomerase H	17.805447897891167	17.88245797249884	17.866089599965406	17.893935462480723	17.86319414433552	17.926869279858337	17.840513638012517	17.900896282195898	17.89409538253107	17.84574730208909	18.297964088102916	18.464162818668548	18.313711210916953	18.23079446785919	18.21905977715881	17.81376866776823	17.82344810075756	17.84138621106836	17.850601963040184	17.990425324911946	0	0	0	0	0	0	0	0	0	0	0	0	0	0	0	0	0	0	0	0	2.13342705160518e-6	0.44291345710695	1.4382851977303699e-05	5.75514612370453e-6
O43462	O43462	O43462	MBTP2_HUMAN	MBTPS2	Membrane-bound transcription factor site-2 protease	13.355268497015977	13.405912609440925	13.480095945315426	13.753749511798267	13.62295550930574	13.160613616686966	13.615112325646871	13.341268623220182	13.334580565622218	13.41949938961199	13.409828451925419	13.226681619228064	13.336032278153061	14.04598996919389	13.247130904535142	13.622234890967425	13.34733069658025	13.470086867825255	13.283875483864817	13.747783888239768	0	0	0	0	0	0	0	0	0	0	0	0	0	0	0	0	0	0	0	0	0.666424439045972	-0.0704637699681534	0.731296807085633	0.80453060805532
O43464	O43464	O43464	HTRA2_HUMAN	HTRA2	Serine protease HTRA2, mitochondrial	15.992292235071389	16.00885095124248	16.16782776602231	15.92162014693808	16.02299408763285	16.330580807520818	16.264057683589623	16.31937399808148	16.33894177096339	16.27315451796799	15.771352766018286	15.826027044708736	15.906909380577899	15.938205833554047	15.95772328989021	16.299202651208244	16.51623711503043	16.56301151341762	16.466035026028493	16.59146390829059	0	0	0	0	0	0	0	0	0	0	0	0	0	0	0	0	0	0	0	0	0.0299347223972784	-0.142673374431586	0.0528240422752502	8.50690746116607e-7
O43474	O43474	O43474	KLF4_HUMAN	KLF4	Krueppel-like factor 4	13.850684973787057	13.728611438661572	13.91985958974524	13.61550320021808	13.484722214193653	14.207769340475773	14.101959261676647	14.290630883018785	14.091088224989981	14.491370865057597	12.973604101055415	12.95715828235019	12.332464592577114	13.724673717383052	12.451623251541141	14.431334364682764	14.012982375029981	14.209087771580226	13.989421111042507	14.021821496936994	0	0	0	0	0	0	0	0	0	0	0	0	0	0	0	0	0	0	0	0	0.0041922624370821	-0.831971494339742	0.00958111874343114	2.07304512805568e-4
O43488	O43488	O43488	ARK72_HUMAN	AKR7A2	Aflatoxin B1 aldehyde reductase member 2	19.476939973977142	19.52843694080902	19.420439323786407	19.517158025241375	19.62470444225397	19.645424479246227	19.639303609091343	19.512495502928004	19.50808296770316	19.570722922203306	20.055962881480163	20.092217742821898	20.109193010274986	19.893816991754292	20.00415461639277	19.460683859183792	19.46795971702237	19.511706333619657	19.48331195499935	19.42653913292805	0	0	0	0	0	0	0	0	0	0	0	0	0	0	0	0	0	0	0	0	1.0337733209062e-6	0.517533307331242	7.87613418922359e-6	1.23156445010684e-7
O43491	O43491	O43491	E41L2_HUMAN	EPB41L2	Band 4.1-like protein 2	18.537024974448315	18.654950632855375	18.650907992090005	18.683590921356824	18.659783412520632	18.764181559445905	18.661899847858393	18.670486827607917	18.634722438527458	18.73817804378847	18.353108048411567	18.433239036704617	18.49960456669065	18.438345163818447	18.444962289776612	18.53066541854735	18.673833536364302	18.627754728950045	18.639517360140886	18.524599102158252	0	0	0	0	0	0	0	0	0	0	0	0	0	0	0	0	0	0	0	0	5.51188422597884e-4	-0.203399765573856	0.00163056627627095	0.0032886553718608
O43493	O43493	O43493	TGON2_HUMAN	TGOLN2	Trans-Golgi network integral membrane protein 2	16.931695520901986	17.13981112283145	17.157485102800834	17.108851117040153	17.18852123710946	17.103410760136388	17.08967805675004	17.277260153164747	17.096838667612268	17.082897478144325	17.82150619172356	17.84188985101589	17.728040071650266	17.81394398615961	17.801935656405192	17.223407842581288	17.321223481910774	17.29427072940858	17.255600310367964	17.41268561235125	0	0	0	0	0	0	0	0	0	0	0	0	0	0	0	0	0	0	0	0	3.23907950932182e-8	0.696190331254133	4.53075432237598e-7	1.77917900419037e-7
O43504	O43504	O43504	LTOR5_HUMAN	LAMTOR5	Ragulator complex protein LAMTOR5	14.12593807953041	14.383731288760407	14.71100009992682	14.562057543219154	13.897921066971746	15.529924626750658	14.987237361055918	15.097077429671634	15.29978755622756	15.320046010469309	14.19368705402229	14.140326528741216	14.416731565278779	15.088262367318103	14.76023134408126	15.073103901750864	15.258989211436317	14.996071801489167	14.560350748360833	14.833794381117702	0	0	0	0	0	0	0	0	0	0	0	0	0	0	0	0	0	0	0	0	0.384439336014688	0.183718156206618	0.465239510517549	0.0451509275320663
O43505	O43505	O43505	B4GA1_HUMAN	B4GAT1	Beta-1,4-glucuronyltransferase 1	15.599665903612578	15.645407942775146	15.717855785000852	15.427037794353073	15.656625968457702	15.130329235468018	15.052355774264935	15.297292456946417	15.143032383417404	15.059669774185645	15.543303750376738	15.330570304053207	15.39674524446551	15.394318659080103	15.363323732141842	15.205938305640625	15.219361401462397	15.187297940188312	15.129918886326857	15.288790391235823	0	0	0	0	0	0	0	0	0	0	0	0	0	0	0	0	0	0	0	0	0.00883483587240376	-0.203666340816383	0.0182268235565807	0.0033526922630168
O43513	O43513	O43513	MED7_HUMAN	MED7	Mediator of RNA polymerase II transcription subunit 7	11.374621119509829	11.00293453217537	11.033973543441055	11.709993696912294	10.786212441547454	12.161812120252822	11.227411376653976	12.276592623443712	11.491216808024364	11.289869038551604	10.812137185517201	11.756618578763094	10.821686639093844	11.368200865897748	10.96460078942917	11.657814151252097	11.20584211207657	11.981021351864593	11.803202814766683	11.123617056093037	0	0	0	1	0	0	0	0	1	0	0	1	1	0	0	0	0	0	0	0	0.897406601601639	-0.0368982549769896	0.919666783254972	0.158827807733911
O43516	O43516	O43516	WIPF1_HUMAN	WIPF1	WAS/WASL-interacting protein family member 1	14.92572132296364	15.32798061754889	15.174945182464063	15.261606472713796	15.211356004895151	15.58314154625341	15.293428539776516	15.332169451499823	15.567091553722927	15.348441163244415	15.899677905743037	15.882709910003232	16.199392458159657	15.730849548352808	16.239850218199198	15.526737630908105	15.646853991419277	15.214300145835903	15.740125950473997	15.545552761468173	0	0	0	0	0	0	0	0	0	0	0	0	0	0	0	0	0	0	0	0	1.1259104373564e-5	0.810174087974483	5.7625620404927e-5	0.00249437499096277
O43520	O43520	O43520	AT8B1_HUMAN	ATP8B1	Phospholipid-transporting ATPase IC	14.401159518152507	14.21930467443327	14.112244006403058	13.998916515303474	14.367435228415673	15.04491061691323	15.263757010591556	15.357074280212686	15.246410314139096	15.13374829319779	13.192496257118735	13.377332557702958	13.439636122585094	13.244794914117332	13.366636403383094	13.710451311413347	13.265928514395606	13.390477995247485	13.337747324045994	13.411868439743944	0	0	0	0	0	0	0	0	0	0	0	0	0	0	0	0	0	0	0	0	1.46347958704182e-6	-0.895632737560154	1.0426479013458e-5	0.358248693021362
O43524	O43524	O43524	FOXO3_HUMAN	FOXO3	Forkhead box protein O3	13.882022052529859	13.58084739859277	13.662379095506523	14.014848665995263	14.014316931821929	13.78645342476481	13.529052260759215	13.825306647352575	13.972154127312017	13.531552039372258	13.908120494719265	14.107715654420234	14.07556271374075	14.399952110714901	13.905010862390295	13.604078275371894	13.780826801602151	13.380731612682995	13.648290164778368	13.26653474970293	0	0	0	0	0	0	0	0	0	0	0	0	0	0	0	0	0	0	0	0	0.0660499384959164	0.248389538307823	0.104519300502423	0.00107526824887831
O43556	O43556	O43556	SGCE_HUMAN	SGCE	Epsilon-sarcoglycan	16.160844417834713	16.045972910616793	16.09199314922447	15.912292922713057	15.791867475443043	16.53096406648449	16.34250877275146	16.393269780878743	16.271010655752246	16.342517453514308	16.34422307772211	16.134039201808047	16.23232535895587	16.839671288860444	16.232362837443812	16.68677407054516	16.546590049016107	16.487559014972597	16.226184495746864	16.46757371059322	0	0	0	0	0	0	0	0	0	0	0	0	0	0	0	0	0	0	0	0	0.0156717318927401	0.355930177791649	0.0301292710770717	0.345347072740821
O43567	O43567	O43567	RNF13_HUMAN	RNF13	E3 ubiquitin-protein ligase RNF13	14.11357125906353	14.913581334616453	14.266574277940888	14.48817278982702	14.133150241624923	15.167139772922882	14.726143638035614	14.878122777389246	15.176453680503721	14.761400597578302	14.078067393260291	14.018191483662621	14.644380198657009	14.49072555032395	14.449703223022993	14.679700005769249	14.433402875997245	13.787055706759812	15.154438402498815	14.531015866467587	0	0	0	0	0	0	0	0	0	0	0	0	0	0	0	0	0	0	0	0	0.788486816787046	-0.0467964108291898	0.834066495519094	0.429691912512977
O43570	O43570	O43570	CAH12_HUMAN	CA12	Carbonic anhydrase 12	16.681169767909662	16.38950698681674	16.56557664934641	15.858355029066365	16.586732789583785	13.337050396840793	13.723500967876427	13.163582067754767	13.515552013596082	13.266265343238235	12.486970739102931	12.484513280633484	12.747498595277195	13.153002524986583	12.650838590819165	13.544735070466809	13.132096425539105	13.207446026621225	12.828055141834081	13.114754171485265	0	0	0	0	0	0	0	0	0	0	0	0	0	0	0	0	0	0	0	0	1.62352606466624e-10	-3.71170349838073	6.67928877203463e-9	0.0184874093699309
O43572	O43572	O43572	AKA10_HUMAN	AKAP10	A-kinase anchor protein 10, mitochondrial	14.96004267024594	14.845837941563541	14.798142681665746	14.90499675513383	14.787591424325486	15.01213127770078	15.032773263912071	15.105364286039647	14.945178610705524	14.960925048410061	14.94388836987587	14.81774315736946	14.806161911050422	15.066711487622452	14.836494223290543	14.934345103550996	14.914950326157848	15.042510111228596	14.683685490203564	15.027003166052717	0	0	0	0	0	0	0	0	0	0	0	0	0	0	0	0	0	0	0	0	0.608115238662414	0.0348775352548394	0.680067481216582	0.748894760583754
O43583	O43583	O43583	DENR_HUMAN	DENR	Density-regulated protein	17.064816429895714	16.910490490006055	16.984663219093992	17.032745288503637	17.127903666211267	16.927615946034585	16.824921459820796	17.09730174767174	17.03121657635548	16.90535174581248	17.039176100715007	17.03262692500353	17.21218287046095	16.569400245173593	17.099553284466875	16.308065227744212	17.255249915620308	17.11410832714217	17.256568064160184	16.996947865325712	0	0	0	0	0	0	0	0	0	0	0	0	0	0	0	0	0	0	0	0	0.7514372496261	-0.0335359335781433	0.8039330251034	0.981388275881198
O43592	O43592	O43592	XPOT_HUMAN	XPOT	Exportin-T	17.533884812428028	17.54391540581209	17.563203721672064	17.66660543423754	17.694806755002222	17.295768934420508	17.444942075385338	17.312165044414947	17.394856206751655	17.255535770361202	18.363664238394286	18.41230934035753	18.35561779139513	18.122595478972855	18.158111624754895	17.418404427348495	17.190094730105308	17.24436383512051	17.32784206626657	17.24009254384362	0	0	0	0	0	0	0	0	0	0	0	0	0	0	0	0	0	0	0	0	4.15238362045275e-7	0.681976468944548	3.73109357824314e-6	1.09485858207137e-8
O43598	O43598	O43598	DNPH1_HUMAN	DNPH1	5-hydroxymethyl-dUMP N-hydrolase	17.362029417507767	17.3134233684865	17.34051950124771	17.34105835214517	17.296647396742266	17.672003997143747	17.67426814228576	17.67157561888858	17.556753008843376	17.685125186111854	17.161279531171196	17.224143026658698	17.302870930016912	17.136540599939003	17.332735901247947	17.285203516709597	17.35737158773144	17.404218537381716	17.403852529470164	17.295499910413	0	0	0	0	0	0	0	0	0	0	0	0	0	0	0	0	0	0	0	0	0.0540523192046828	-0.0992216094191285	0.0880189635159554	0.0363827269264137
O43615	O43615	O43615	TIM44_HUMAN	TIMM44	Mitochondrial import inner membrane translocase subunit TIM44	16.774014862911493	16.642926027945258	16.534409280938448	16.519743738464502	16.848378428278373	16.979201878296077	16.809290835181244	16.928923128044485	16.913917862502487	16.865841990758433	17.124757440798344	17.305411632242482	17.182045121827144	17.1331923943195	17.177215126138027	17.381542951184585	17.24888190054586	17.20757680970171	17.31432655823275	17.386056135215235	0	0	0	0	0	0	0	0	0	0	0	0	0	0	0	0	0	0	0	0	1.06739208940408e-5	0.520629875357486	5.48406897216262e-5	0.0335397425064103
O43617	O43617	O43617	TPPC3_HUMAN	TRAPPC3	Trafficking protein particle complex subunit 3	17.589921743482183	17.510748717451325	17.411659936996895	17.389412875139385	17.478722228136743	17.58419915445977	17.643038806779444	17.461343548733126	17.489565764566322	17.58106814830746	17.547489533231392	17.313511941505087	17.591507737222614	16.964487530722838	17.426330282603498	17.481830958747864	17.44923732763191	17.55865239407163	17.568646429396356	17.536474895802368	0	0	0	0	0	0	0	0	0	0	0	0	0	0	0	0	0	0	0	0	0.325491109607822	-0.107427695184221	0.405977473312588	0.166424576244224
O43623	O43623	O43623	SNAI2_HUMAN	SNAI2	Zinc finger protein SNAI2	11.177680005294949	11.65038013520674	10.293740468206881	11.42135778272363	11.437105367769192	11.967766627794514	11.292534454888965	11.164450668111524	11.497950909467896	10.873059340522309	11.431806623181549	11.2410536165079	11.37294290427657	11.664056112718223	10.32579022251329	11.243197790125386	11.19330997274273	10.436007104367052	12.415760669884282	11.326339596780464	1	1	1	1	1	0	0	1	1	1	1	0	1	0	1	0	1	1	1	0	NA	NA	NA	NA
O43633	O43633	O43633	CHM2A_HUMAN	CHMP2A	Charged multivesicular body protein 2a	15.994611984951952	16.192165648245812	16.078309281950073	16.163763659514753	16.0415436561281	16.483196995893906	16.57991398985777	16.34328115617471	16.529840768323677	16.6856932719528	16.413340339720865	16.43922703805088	16.395847046928154	15.975386754802473	16.711129196303528	16.346105077907804	16.602590136917662	16.478608482571083	16.537782601435175	16.5278434978802	0	0	0	0	0	0	0	0	0	0	0	0	0	0	0	0	0	0	0	0	0.0218496470198203	0.292907229003049	0.0402216171024024	0.336708243961423
O43639	O43639	O43639	NCK2_HUMAN	NCK2	Cytoplasmic protein NCK2	14.759206819023362	14.50827141373655	14.682599631347905	14.64529253404004	14.634550161915069	14.812899274745673	14.859243577962982	14.886458695703706	14.903321713821152	14.87986081152671	14.921836289209269	15.033367075371379	14.85398200648517	14.633477756064812	14.920129510722184	14.618110152502853	14.824063737544932	14.619234166663198	14.706647100294994	14.881066150529746	0	0	0	0	0	0	0	0	0	0	0	0	0	0	0	0	0	0	0	0	0.0154830757168267	0.226574415557979	0.0298166390846627	0.115165932543992
O43657	O43657	O43657	TSN6_HUMAN	TSPAN6	Tetraspanin-6	18.92105058480958	18.94486359187664	18.929602279330826	18.9852415784064	18.97879702804153	18.654111535479018	18.596968617497982	18.80000564620993	18.750700444680803	18.747048908334467	18.483182034788733	18.549465072952852	18.717726619884658	18.313024722595518	18.369452510637505	18.145350071910688	18.18744390134365	18.24957181639378	18.30603052898715	18.375294026087712	0	0	0	0	0	0	0	0	0	0	0	0	0	0	0	0	0	0	0	0	2.81779138711748e-5	-0.465340820321142	1.2300979285265e-4	0.0101929527611396
O43660	O43660	O43660	PLRG1_HUMAN	PLRG1	Pleiotropic regulator 1	15.533229338849228	15.418504902122345	15.389796005731709	15.378704654250363	15.512154032763293	15.326282007836781	15.397143149518346	15.363275815264252	15.239393416893943	15.386286898102979	15.768189494976381	15.733192786842357	15.643563112577883	16.30044908952869	15.600377553107844	15.638407630011823	15.326155585020206	15.466452512626296	15.280245175052011	15.409394251150072	0	0	0	0	0	0	0	0	0	0	0	0	0	0	0	0	0	0	0	0	0.00974363732928985	0.362676620663247	0.0198968797947155	0.0103192809337496
O43665	O43665	O43665	RGS10_HUMAN	RGS10	Regulator of G-protein signaling 10	15.904763965483923	15.682893113194801	15.733399360572832	15.802796536594705	15.538240473279716	15.581774320496208	15.60097855084238	15.50439694008855	15.566446538668988	15.702697580185143	15.703646775956791	15.776240242112163	15.89015975765656	16.16806682071066	15.851297640679942	16.053701079101113	15.994450674056475	15.800556167611788	15.862523552944525	15.954468971434252	0	0	0	0	0	0	0	0	0	0	0	0	0	0	0	0	0	0	0	0	0.142330441488884	0.145463557598029	0.202086534726909	0.526938094063206
O43670	O43670	O43670	ZN207_HUMAN	ZNF207	BUB3-interacting and GLEBS motif-containing protein ZNF207	16.496992611385256	16.42851229938816	16.557903407665872	16.553600797288272	16.580585398433627	16.437059552940664	16.427802237582043	16.503527629710593	16.500869881906304	16.434471857706022	16.78362495323511	16.80916520537188	16.728571583188938	16.697890642576265	16.614594828765295	16.705497398351643	16.3667490849892	16.352886568185877	16.447758039853586	16.40262073005386	0	0	0	0	0	0	0	0	0	0	0	0	0	0	0	0	0	0	0	0	0.0016677350699621	0.203250539795263	0.00426376286626673	0.00239355770039633
O43674	O43674	O43674	NDUB5_HUMAN	NDUFB5	NADH dehydrogenase [ubiquinone] 1 beta subcomplex subunit 5, mitochondrial	15.598261908436656	15.795821524691393	15.595073868869255	15.348589852448784	15.6122378713481	15.769499543210804	15.287081062358354	15.64216171905656	15.433109419306055	15.098500948467983	14.2893128829297	14.318479259676563	14.27506235378613	14.059597958064815	14.447967845793968	14.81272884236756	15.075261859775898	15.158096828160907	15.332005069509286	14.938656115776904	0	0	0	0	0	0	0	0	0	0	0	0	0	0	0	0	0	0	0	0	1.43415866509067e-8	-1.3119129451086	2.36032478453835e-7	8.54687522125517e-6
O43676	O43676	O43676	NDUB3_HUMAN	NDUFB3	NADH dehydrogenase [ubiquinone] 1 beta subcomplex subunit 3	17.485805728896224	17.67904018639306	17.69649216247531	17.534986735827804	17.80546049377757	17.32296677128062	17.277232905684535	17.383358357847488	17.406188393598814	17.242094832126234	15.456473137350685	15.70182084483081	15.309998511531058	14.87430420527146	15.447848421537955	16.879128506943278	16.87463321130222	16.839302221900475	16.796432584218422	16.846641199356938	0	0	0	0	0	0	0	0	0	0	0	0	0	0	0	0	0	0	0	0	1.92190950178048e-9	-2.2822680373696	4.82149400413793e-8	8.33652658454534e-8
O43678	O43678	O43678	NDUA2_HUMAN	NDUFA2	NADH dehydrogenase [ubiquinone] 1 alpha subcomplex subunit 2	17.542079660990282	17.60813206984034	17.707156886057277	17.571959980470204	17.62109317528327	17.56360593514868	17.172163777015083	17.380951395251216	17.389345648753807	17.198857455151074	15.858107303145767	15.863881358613929	15.751240676291893	13.723639615230422	15.762314553555713	16.163311603023175	17.202745607117496	16.97986056415058	17.265111377725916	17.05528243550119	0	0	0	0	0	0	0	0	0	0	0	0	0	0	0	0	0	0	0	0	2.27395996315165e-4	-2.21824765316073	7.53754718968587e-4	0.00595864267484776
O43679	O43679	O43679	LDB2_HUMAN	LDB2	LIM domain-binding protein 2	12.297535354863456	12.240302402242072	12.603056015398757	12.109713144919814	12.323761293894613	12.629065137092278	12.873824730770368	12.168487225730287	11.672805413758098	12.856886510423342	12.726609865135357	12.664676159782797	12.90130815082213	12.610923325417636	12.900113950332372	12.682474540565043	12.211648028106252	12.872545993756603	12.804685642101598	12.600660953281988	0	0	0	0	0	0	0	0	0	0	0	0	0	0	0	0	0	0	0	0	0.00833434499568795	0.445852648034316	0.0173235931380806	0.410585926270409
O43681	O43681	O43681	GET3_HUMAN	GET3	ATPase GET3	19.80384417331574	19.937212878252552	19.89256208581433	19.854929240804964	19.834290491939562	20.272028293696497	20.148724821943656	20.20182240165468	20.220175188765182	20.199080397182716	19.59849781988962	19.6550904349826	19.487584921235293	19.623820776462473	19.48954224575179	19.908748828924264	19.961311201869584	20.054453287456706	20.01650363241335	19.947094684045346	0	0	0	0	0	0	0	0	0	0	0	0	0	0	0	0	0	0	0	0	6.91158738155239e-5	-0.29366053436107	2.69032872982933e-4	4.23347999891605e-6
O43684	O43684	O43684	BUB3_HUMAN	BUB3	Mitotic checkpoint protein BUB3	17.400520918835795	17.47320631264273	17.432125904235168	17.53363391224769	17.460687858210964	17.609885711749182	17.491759167813683	17.528522788544496	17.494121177797858	17.46678545922466	17.593763129068705	17.604031930052265	17.62214478836124	17.468178540773348	17.601734523296166	17.409747256370864	17.40486714147106	17.46980872729845	17.53212759415551	17.428548283999575	0	0	0	0	0	0	0	0	0	0	0	0	0	0	0	0	0	0	0	0	0.0194687260299007	0.117935601075878	0.0363225882517817	0.0124680988230313
O43707	O43707	O43707	ACTN4_HUMAN	ACTN4	Alpha-actinin-4	20.419733916301343	20.17500611815091	20.16832444596278	20.4834536727959	20.185485245299045	20.574630481143043	20.55028647721167	20.476953813698298	20.56836253347717	20.509454153299725	19.95299144063732	19.89741711596293	19.94986089960074	19.983010280706786	19.931383892539372	20.244210510891314	20.32345724187331	20.241664341859018	20.20633713512404	20.591703125011556	0	0	0	0	0	0	0	0	0	0	0	0	0	0	0	0	0	0	0	0	3.35638063858408e-4	-0.343467953812578	0.00105827658608385	1.84571070241779e-4
O43708	O43708	O43708	MAAI_HUMAN	GSTZ1	Maleylacetoacetate isomerase	15.598337520622215	15.48411169081694	15.831873778345829	15.552050632790484	16.167247599788997	15.269429887986705	15.146711856277467	15.174808677185124	15.364401441352994	15.287207347899443	15.454466381551839	15.364408281379832	15.202961733613236	15.332172948785498	15.000537036248199	15.215426826102904	14.743461742174318	15.129464147529474	15.175810715300553	14.767718930935438	0	0	0	0	0	0	0	0	0	0	0	0	0	0	0	0	0	0	0	0	0.00494618559169317	-0.455814968157172	0.0110551247957113	0.0442897542141669
O43709	O43709	O43709	BUD23_HUMAN	BUD23	18S rRNA (guanine-N(7))-methyltransferase	13.653080175845892	10.109317330964595	13.539800997100143	13.49922304243299	13.427849695005662	13.626370687371065	13.892400513302247	13.679513087581975	13.768535856138737	11.050548985704028	13.366718354514894	13.37132743350101	13.75700448908244	14.678049891165374	13.653942258357883	13.88683970588442	13.338847783295249	13.818242632880395	13.74605238323847	13.88173534842699	0	1	0	0	0	0	0	0	0	1	0	0	0	0	0	0	0	0	0	0	0.190854276399142	0.919554237054468	0.258638766373959	0.895114777150364
O43716	O43716	O43716	GATC_HUMAN	GATC	Glutamyl-tRNA(Gln) amidotransferase subunit C, mitochondrial	13.941707895470467	13.836099680494964	14.066719895205685	13.69938809232217	13.945672440070556	15.20974272856097	14.915155796364024	14.990768769657425	14.840576333391361	14.942308312769743	14.165676451994822	14.040195524898378	14.173755202104736	14.091071691413987	14.125284306685307	14.966888425427795	15.275957147666173	14.981576200613336	15.102623687973082	14.995586096126404	0	0	0	0	0	0	0	0	0	0	0	0	0	0	0	0	0	0	0	0	0.0171222513307038	0.221279034706676	0.0324970031767915	2.6319462407818e-8
O43719	O43719	O43719	HTSF1_HUMAN	HTATSF1	17S U2 SnRNP complex component HTATSF1	16.015164562753124	15.899944550394524	15.887058741183457	16.02278391504765	15.920857580106189	16.02088013400253	15.986757558549751	16.083595669014972	16.043099929323848	16.07066604600574	16.17352684774233	16.23009175785442	16.298075101006123	16.22304765417778	16.141105281327167	16.56790558495749	16.425848583057924	16.48409595226263	16.580520627014288	16.537342786362125	0	0	0	0	0	0	0	0	0	0	0	0	0	0	0	0	0	0	0	0	1.80083050164985e-4	0.264007458524569	6.17086638337901e-4	3.63342363936143e-5
O43731	O43731	O43731	ERD23_HUMAN	KDELR3	ER lumen protein-retaining receptor 3	18.28849212579976	18.492725556520135	18.36488272909441	18.375412821592878	18.750863974386757	16.792879240133036	17.430403546246247	16.926909806544895	17.41469349296674	16.97509786173136	18.763902861707663	18.663613694046425	18.51665417476976	15.719974315653344	17.900572032705853	17.320994408577263	16.25028176107864	16.27164539590837	16.852139328187242	16.75577430333019	0	0	0	0	0	0	0	0	0	0	0	0	0	0	0	0	0	0	0	0	0.348095386342209	-0.541532025702178	0.428766639239712	0.0638998091301932
O43734	O43734	O43734	CIKS_HUMAN	TRAF3IP2	E3 ubiquitin ligase TRAF3IP2	15.329085044282357	15.229817711398045	15.223160812055141	15.240951539915974	15.314841654429024	15.127526884265222	15.169298695792845	15.142350411769893	14.856094775831554	14.897145866645422	15.283609296493644	15.404822247504796	15.309753440639643	15.450167356694005	15.070976242606335	15.075261859775898	14.921957128838809	14.83991728105871	14.927773333304893	14.871703138419925	0	0	0	0	0	0	0	0	0	0	0	0	0	0	0	0	0	0	0	0	0.618377605127566	0.0362943643715763	0.688757157462124	4.27235111204478e-4
O43739	O43739	O43739	CYH3_HUMAN	CYTH3	Cytohesin-3	15.729734909910912	15.529973414865248	15.563646150329637	15.636480185222027	15.718738884205393	16.541387061622537	16.630238680443505	16.67292250872418	16.50923376848749	16.66030236569764	16.842436285717824	16.777370911124912	16.759758176729882	16.725579280419602	16.68415961154299	16.200925417834327	16.356022041369737	16.33831507082066	16.20489777683125	16.279011993792302	0	0	0	0	0	0	0	0	0	0	0	0	0	0	0	0	0	0	0	0	2.35795908811091e-10	1.1221461442004	9.04260387139183e-9	5.84410089090321e-7
O43741	O43741	O43741	AAKB2_HUMAN	PRKAB2	5'-AMP-activated protein kinase subunit beta-2	15.353608623559674	15.421108216769076	15.424103943935327	15.591685961163185	15.457544404315401	15.839410491327884	15.94806831231873	15.953564447583341	15.957031737494145	16.139625291822338	15.51725108370928	15.567899644787436	15.434139515318204	15.47833356042436	15.281089658627943	15.518680814438948	15.232503373102933	15.277548944821179	15.392495199299841	15.319555701597194	0	0	0	0	0	0	0	0	0	0	0	0	0	0	0	0	0	0	0	0	0.927093400772461	0.00613246262490996	0.942139420209367	0.15297959567138
O43747	O43747	O43747	AP1G1_HUMAN	AP1G1	AP-1 complex subunit gamma-1	18.034815079343783	18.19453564781841	18.20330020297244	18.048907215652882	18.254410466327496	17.665335917185175	17.955876899841396	17.879696912887358	17.83061423536284	17.858381742065973	18.136355348577855	18.135118060758902	18.159866410609574	17.983628267211603	17.87553939099884	17.94622094118576	17.54006748093771	17.653138970565927	17.715814561075558	17.729819865058452	0	0	0	0	0	0	0	0	0	0	0	0	0	0	0	0	0	0	0	0	0.212599787264241	-0.0890922267916423	0.283666937726468	0.00118252503031207
O43752	O43752	O43752	STX6_HUMAN	STX6	Syntaxin-6	14.930441673038665	14.68989426306965	15.001654487155884	14.910371028547631	14.953341638591361	15.192204184649203	14.978263569086092	15.076456548401385	15.1382037922037	15.230369505251126	15.318066116258374	15.321878783178972	15.420976682720323	15.524575382424427	15.379320826003326	14.849082511115238	15.058127053657534	14.824317378100131	14.992650724152323	15.004378493877311	0	0	0	0	0	0	0	0	0	0	0	0	0	0	0	0	0	0	0	0	1.67897008521178e-5	0.495822940036444	8.05805103770802e-5	2.1124628478998e-5
O43759	O43759	O43759	SNG1_HUMAN	SYNGR1	Synaptogyrin-1	16.688974207385712	16.832803501280246	16.697822786489745	16.37882994125029	16.737273754162686	16.15688299073305	16.247349014388487	16.229937847759714	16.280830567093155	16.239095019583594	17.1014525335239	16.96296376559971	16.93077198178321	17.275251543470326	16.88269080727902	16.702186215980376	16.69859615674503	16.7618758230874	16.724846883680126	16.751883981256373	0	0	0	0	0	0	0	0	0	0	0	0	0	0	0	0	0	0	0	0	0.00257002397314784	0.363485288217497	0.00626482425327857	0.00100329574827026
O43760	O43760	O43760	SNG2_HUMAN	SYNGR2	Synaptogyrin-2	14.150151868219886	14.233327573339833	14.421854445443394	13.757858746590957	13.695434935364169	14.149080226926111	14.097916899698289	14.622429378997055	14.516838812162728	14.104189211153555	14.998198148110545	15.060826788189258	14.949571408462077	13.924098029405192	14.771494627868954	13.668929292401595	13.627704863797174	13.650748854934088	14.150754812556691	13.999859104932659	0	0	0	0	0	0	0	0	0	0	0	0	0	0	0	0	0	0	0	0	0.00973453360639421	0.689112286615558	0.0198884238733749	9.66128977157752e-4
O43765	O43765	O43765	SGTA_HUMAN	SGTA	Small glutamine-rich tetratricopeptide repeat-containing protein alpha	17.53513865923319	17.376803698114138	17.418387955406487	17.4227546657831	17.3945213096046	17.557336550716034	17.562063507492265	17.57670576507021	17.447067078476007	17.57610047460441	17.668504155121443	17.62124345266243	17.6211146444387	17.803109456616067	17.723434305751514	17.7317300344811	17.821593384703213	17.719475724442713	17.738989441647654	17.793114284866327	0	0	0	0	0	0	0	0	0	0	0	0	0	0	0	0	0	0	0	0	2.37598775099006e-4	0.257959945289727	7.82718529559612e-4	0.131958780524792
O43768	O43768	O43768	ENSA_HUMAN	ENSA	Alpha-endosulfine	17.786665272945445	17.7788599858364	17.748173190638646	17.726796899071083	17.733677393894258	17.804200360459426	17.84741831734882	17.951125317505046	17.756725704158594	17.907407093163293	17.882225100135678	17.857355364522792	17.873492175915207	18.16470564379557	17.91416319794069	17.78444314821328	17.78377200684783	17.632164533974652	17.843773870049294	17.970718195849525	0	0	0	0	0	0	0	0	0	0	0	0	0	0	0	0	0	0	0	0	0.00915775546450567	0.183553747984821	0.018811359722022	0.0919435134772731
O43772	O43772	O43772	MCAT_HUMAN	SLC25A20	Mitochondrial carnitine/acylcarnitine carrier protein	18.493273019902777	18.848173617460496	18.725995249347932	18.616660114234797	18.853589781446285	18.820690059101903	18.645985551411187	18.818304430952885	18.736963392786596	18.48819711567522	18.03710183412907	18.007750010639008	18.345114994353267	18.37076827691413	18.230264417929977	18.819776813977573	19.005106404262968	19.214432965349328	19.190868779947873	18.784420781863833	0	0	0	0	0	0	0	0	0	0	0	0	0	0	0	0	0	0	0	0	1.69407964355856e-4	-0.509338449685366	5.84504879170117e-4	8.36844268917914e-6
O43776	O43776	O43776	SYNC_HUMAN	NARS1	Asparagine--tRNA ligase, cytoplasmic	19.61117252416039	19.648204835327963	19.55124074872085	19.64766745986831	19.72634623381769	19.818107791533144	19.924125292624762	19.843672674236295	19.862289256671165	19.820817804987374	20.069740823944706	20.04378827969615	20.039042194233424	19.876370055657645	19.947037592828842	19.400074732012836	19.398873094543973	19.481149031906796	19.49563840967249	19.38191677395145	0	0	0	0	0	0	0	0	0	0	0	0	0	0	0	0	0	0	0	0	1.9301993377739e-5	0.358269428893117	8.99450447224289e-5	1.52433200594696e-7
O43795	O43795	O43795	MYO1B_HUMAN	MYO1B	Unconventional myosin-Ib	18.39477667571812	18.331918499123535	18.36115132772659	18.46980872729845	18.30847235664818	18.512262077262204	18.617349082074664	18.571360102644626	18.581575744502747	18.59494416018505	19.311460080637374	19.285919167820023	19.372444246692513	19.055462506908615	19.310306566961565	18.835893118972102	18.65145817693782	18.781846336094304	18.813455546211763	18.675836463440042	0	0	0	0	0	0	0	0	0	0	0	0	0	0	0	0	0	0	0	0	1.17473914657118e-8	0.893892996501041	2.0087978223686e-7	5.62517110797885e-6
O43805	O43805	O43805	SSNA1_HUMAN	SSNA1	Microtubule nucleation factor SSNA1	11.986418046310234	12.878129484574934	11.145518250719492	11.517856355593732	10.263257461553213	12.74673054124055	12.710078877179054	12.714867974975704	11.464295579823117	12.26198910651677	12.176974077620276	12.813773176222323	11.76587863830187	11.915838307740168	11.707380703316758	12.489042615554032	13.037759704907511	12.56959694409233	11.98983086151502	12.212025137290368	0	0	0	0	0	0	0	0	0	0	0	0	0	0	0	0	0	0	0	0	0.254761404514281	0.51773306088996	0.330139475696356	0.16160723810279
O43808	O43808	O43808	PM34_HUMAN	SLC25A17	Peroxisomal membrane protein PMP34	11.70441378901385	12.013696036742571	12.878261705583443	12.584025289921819	12.549195054009159	10.611848840235039	11.952653896709199	10.259025267783883	11.856386620467628	10.775322206784105	12.100928385279719	11.900225299902353	11.753676399164734	12.297480903429514	11.98107488355222	10.822546931883512	12.020240062718841	10.488177948016375	11.485215479408911	11.868247676720582	0	0	0	0	0	1	0	0	0	0	0	0	0	0	0	0	1	1	0	0	0.174274630699715	-0.339241200788459	0.240125694526081	0.048625997660823
O43809	O43809	O43809	CPSF5_HUMAN	NUDT21	Cleavage and polyadenylation specificity factor subunit 5	17.02926565540983	17.037246647218712	17.06850539609936	17.077483356859506	16.88285794754031	17.246165335331632	17.340171748667544	17.356228423208208	17.290747860359602	17.38172881867897	17.34368020354705	17.330733099208498	17.270997885124846	17.448987390941692	17.288469595694067	17.21417680248073	17.28802793457707	17.18674295967132	17.13300169374091	17.325691939887964	0	0	0	0	0	0	0	0	0	0	0	0	0	0	0	0	0	0	0	0	5.79203217534125e-5	0.317501834277689	2.30387781068785e-4	0.0546736675332492
O43813	O43813	O43813	LANC1_HUMAN	LANCL1	Glutathione S-transferase LANCL1	18.238591334128667	18.30185785941498	18.211565142108803	18.296786288233516	18.34991613894986	18.2908963179422	18.446295813757022	18.341666490396893	18.453632355761027	18.45926750658497	18.08380132153938	18.20099436273562	18.195766280021047	18.43419654028658	18.152250176958194	18.45716842889463	18.313839614399757	18.479650025372216	18.38564757754609	18.268336392834332	0	0	0	0	0	0	0	0	0	0	0	0	0	0	0	0	0	0	0	0	0.30885056534719	-0.0663416162589954	0.388428992139578	0.0305454791557615
O43815	O43815	O43815	STRN_HUMAN	STRN	Striatin	15.80123597071031	15.797324621279559	15.911864756293703	15.915167469929024	15.901071936030073	15.71120180793923	15.670918985984356	15.673604453254606	15.628849902872876	15.740797941578487	16.062353976536755	16.07285276678393	16.09213771922776	16.10241249920766	16.16321724293086	15.766409852359248	15.8907653896879	15.885100528588564	15.993933473690651	15.853119458060519	0	0	0	0	0	0	0	0	0	0	0	0	0	0	0	0	0	0	0	0	2.60525287708868e-4	0.233261890088862	0.00084813573557537705	7.72178227005339e-4
O43818	O43818	O43818	U3IP2_HUMAN	RRP9	U3 small nucleolar RNA-interacting protein 2	14.314448711078954	14.157094252107816	14.20724315593674	14.089135953879856	14.417931607840655	14.634516129533651	14.34385193344212	14.266244842860587	14.42065766284154	14.447800003482637	14.302696036474993	14.240716810865374	14.362834220554324	14.617926556798752	14.3697200192128	13.843273341490875	13.632711263536939	13.843783682599096	13.997479423039819	13.751303450381025	0	0	0	0	0	0	0	0	0	0	0	0	0	0	0	0	0	0	0	0	0.138953862674408	0.141607992612448	0.198113366288122	6.01532841661185e-5
O43819	O43819	O43819	SCO2_HUMAN	SCO2	Protein SCO2 homolog, mitochondrial	15.657985485978474	15.699369112650018	15.73152056993096	15.596821612314635	15.632356267929636	16.19904348228008	15.943870060285214	16.16420771622263	15.99513777744047	15.970353090978062	13.735460828282847	13.596946785992113	13.671131906025623	14.050766954378696	13.910071160134947	14.551534041590596	14.78840737352536	14.826662682888067	14.847336341972865	14.86240973935226	0	0	0	0	0	0	0	0	0	0	0	0	0	0	0	0	0	0	0	0	1.6131516392201e-10	-1.8707350827979	6.67928877203463e-9	6.34199301341026e-7
O43822	O43822	O43822	CF410_HUMAN	CFAP410	Cilia- and flagella-associated protein 410	14.901979336642295	14.665907684985033	14.802046766589871	14.968257287574861	14.807425364431626	14.973437284707376	14.938090943137786	14.896133697966087	14.762667517901635	14.809974069779303	14.941666636252169	14.966473908378477	14.597365893194466	14.960296126397482	14.770529692087836	15.269992299487086	15.149413711749677	15.186918952219129	15.04675739647616	15.193352097330475	0	0	0	0	0	0	0	0	0	0	0	0	0	0	0	0	0	0	0	0	0.837828105130829	0.0181431632173474	0.873805108994613	0.00184955210846546
O43823	O43823	O43823	AKAP8_HUMAN	AKAP8	A-kinase anchor protein 8	13.636692585103583	13.772335195487264	13.450476696207758	13.755878597051108	13.79183441588301	13.996561756654629	13.901960487369825	13.898204572807252	13.988862172783449	13.776813396470443	13.971696221518275	13.999189665389139	14.015676386513094	14.20327917046748	14.056070346710461	13.88010961474739	13.781206009132495	13.888172449665932	13.910586520476922	13.814702618735147	0	0	0	0	0	0	0	0	0	0	0	0	0	0	0	0	0	0	0	0	0.00139251968736899	0.367738860173144	0.00363197048300112	0.0155197648827141
O43824	O43824	O43824	GTPB6_HUMAN	GTPBP6	Putative GTP-binding protein 6	13.532745526976576	13.877533381469322	13.791844588136016	13.891907086333788	13.718243880018175	13.796749421902337	13.878108404743484	13.75150221697883	14.025286662598587	13.977530369649472	13.680930861785434	13.595409017087102	13.681161530425998	13.84926825346456	13.819550439271572	14.291156306841442	14.109169539598355	14.004975330711927	14.448632567730552	14.365857635366506	0	0	0	0	0	0	0	0	0	0	0	0	0	0	0	0	0	0	0	0	0.695312107200941	-0.0371908721798402	0.75565105616482	2.16773263555769e-4
O43825	O43825	O43825	B3GT2_HUMAN	B3GALT2	Beta-1,3-galactosyltransferase 2	10.851578734721619	11.226923076477995	11.90037557480716	11.553396311754067	10.306446449775402	10.934692925871774	11.029964865390754	11.077196897097187	11.951677187768546	11.050484550814357	13.089956891403046	13.061082557270081	12.728885614471356	12.932369792746071	12.975573944540157	11.354444551005898	12.05179351508312	11.949556818394717	11.667062741601923	11.862204308006781	1	1	1	1	1	1	1	1	1	1	0	0	0	0	0	1	0	0	0	1	4.07635542552698e-5	1.78982973057889	1.68238870935112e-4	1.53032886961475e-5
O43826	O43826	O43826	G6PT1_HUMAN	SLC37A4	Glucose-6-phosphate exchanger SLC37A4	12.64430470803704	12.925087064497228	12.735005918003992	11.7190649244774	13.123385879964752	12.651901536313654	12.73254692073834	12.297864885475143	12.567511698729037	12.79238768229636	13.321364432039447	13.429315197046112	11.484082890546787	10.849527609717931	12.89756566096941	12.03612895701588	11.183138517455536	11.429881767665037	12.696480751820191	12.401655529746355	0	0	0	1	0	0	0	0	0	0	0	0	1	1	0	0	1	1	0	0	0.651268193840193	-0.232998540932146	0.718106283344222	0.40821280792487
O43837	O43837	O43837	IDH3B_HUMAN	IDH3B	Isocitrate dehydrogenase [NAD] subunit beta, mitochondrial	16.602901802216973	16.918432357818084	16.795380183839594	16.569010031453626	16.839277614079215	16.92657397963201	17.051570079377097	16.967946705812707	16.98937232347162	16.750733152104917	16.68255574108031	16.766697123493348	16.83101028094652	16.61017417287382	16.78285747378717	17.27776867835862	17.2328237432259	17.043572037421097	17.434139515318204	17.192533628879993	0	0	0	0	0	0	0	0	0	0	0	0	0	0	0	0	0	0	0	0	0.891277108598761	-0.0103414394452699	0.914905997107975	1.71082864465515e-5
O43847	O43847	O43847	NRDC_HUMAN	NRDC	Nardilysin	16.454663970189344	16.4289407851042	16.413608097119525	16.563652108038887	16.555135813815728	16.520049260995304	16.549796698376692	16.531500258637223	16.502452686384586	16.567948650458938	15.9970074271775	15.996409491113063	16.132652345196185	15.846278809138445	15.907003301756061	15.992075328055371	15.863041654542224	15.970811423206975	16.02864425607715	15.911279624041004	0	0	0	0	0	0	0	0	0	0	0	0	0	0	0	0	0	0	0	0	3.32547431910644e-6	-0.507329879977283	2.06457603932131e-5	0.707096867215345
O43852	O43852	O43852	CALU_HUMAN	CALU	Calumenin	21.749952877916677	21.80168862654236	21.894328567499787	21.983239968763318	21.940897824246125	21.724498864937033	21.624625023730157	21.766712488299387	21.71589246587146	21.72280336287395	22.00028408736695	22.004953529667116	22.111885138263933	22.072618727196335	22.067651650963004	21.65370229848977	21.970706963231134	21.719677921943518	21.78339954849534	22.123267018989743	0	0	0	0	0	0	0	0	0	0	0	0	0	0	0	0	0	0	0	0	0.007594187827443	0.177457053697818	0.0160008978540893	0.0361437243389064
O43854	O43854	O43854	EDIL3_HUMAN	EDIL3	EGF-like repeat and discoidin I-like domain-containing protein 3	11.31975156028779	10.642803546891669	11.927730971247255	11.270111619158538	10.906878136363956	11.356495870859293	9.956374705115028	11.110792589269137	11.280341937017702	10.940685289047392	14.001601713674729	13.856104504937312	14.109430756909214	13.59086770258412	13.966298153242997	12.59096357973386	11.028334319439535	12.472475078777396	12.71087744766807	12.654183996803637	1	1	1	1	1	1	0	1	1	1	0	0	0	0	0	0	0	0	0	0	1.13718657758301e-7	2.69140539947983	1.26943599154983e-6	1.7249250982933e-4
O43861	O43861	O43861	ATP9B_HUMAN	ATP9B	Probable phospholipid-transporting ATPase IIB	13.256233755578313	13.188632113547321	13.251821149730398	13.056874758203767	13.194041176518148	13.071758982877533	13.362998550655695	13.5206800600811	13.49343018171921	13.272106319447445	13.114100191238554	13.199518988998761	12.981567281903015	13.45703452912574	13.064395856590364	13.248926731946664	13.054933244774546	12.992324104374884	12.808602249498401	13.034487766239467	0	0	0	0	0	0	0	0	0	0	0	0	0	0	0	0	0	0	0	0	0.818981371525089	-0.0261972211443027	0.860080672533227	0.291597085796884
O43865	O43865	O43865	SAHH2_HUMAN	AHCYL1	S-adenosylhomocysteine hydrolase-like protein 1	18.259476631716446	18.281518054081513	18.253325839005644	18.458106180704224	18.473880115460407	18.667267498428533	18.745972972764218	18.642492452212185	18.632917120971708	18.67899550021303	18.45769749203283	18.491493003803885	18.50676083180396	18.40120452623907	18.505334742065514	18.67329182032224	18.51566134373016	18.58335459915112	18.485330120541413	18.647728934520483	0	0	0	0	0	0	0	0	0	0	0	0	0	0	0	0	0	0	0	0	0.0397081603572181	0.127236754995401	0.0678160889118055	0.0390381405981542
O43896	O43896	O43896	KIF1C_HUMAN	KIF1C	Kinesin-like protein KIF1C	16.102338678367094	16.228474882355027	16.18769229134637	16.140102809257016	16.129130044517286	16.466323455243305	16.427831694097712	16.464914226091754	16.314585014364198	16.392349289993046	15.87988234427066	15.846002058012942	15.927048746542361	15.766070747053801	15.907162953727772	16.043337070801538	16.173448769583196	16.14835343940568	16.145550093020237	16.12045457317591	0	0	0	0	0	0	0	0	0	0	0	0	0	0	0	0	0	0	0	0	5.47771430343279e-5	-0.292314371247059	2.20179940531664e-4	1.26454831776533e-4
O43909	O43909	O43909	EXTL3_HUMAN	EXTL3	Exostosin-like 3	13.003259637443763	13.13530687837131	12.953339819600842	13.289039048812738	12.625489682868452	12.779856806740652	12.864027470433363	12.50433734695893	12.683775393388139	12.527411027644375	12.221433056407584	12.560285062062537	12.812389922875253	13.129719301813784	12.549276892385665	13.387142251584596	13.242490862791911	13.269664374495092	12.50370153369617	13.212222776120038	0	0	0	0	0	0	0	0	0	0	0	0	0	0	0	0	0	0	0	0	0.0892509100209182	-0.346666166310454	0.135919825920133	0.0433563886254194
O43913	O43913	O43913	ORC5_HUMAN	ORC5	Origin recognition complex subunit 5	13.55235689603434	13.498113713215304	13.74247786700368	13.552248810548475	13.327566678011435	13.915048395133885	13.888124872867705	13.81275892013264	13.791478341834646	13.768463489036588	13.750717452633884	13.750748851405111	13.554253079053435	13.488844346457336	13.250604869216755	13.594674503689905	13.425032275881279	13.481269673647251	13.096772795262194	13.409589823398669	0	0	0	0	0	0	0	0	0	0	0	0	0	0	0	0	0	0	0	0	0.840212644732425	0.0244809267906572	0.876064049373018	0.233950146633243
O43920	O43920	O43920	NDUS5_HUMAN	NDUFS5	NADH dehydrogenase [ubiquinone] iron-sulfur protein 5	17.209910227945816	17.336358363540768	17.284435546610922	17.281893814276042	17.337674162506566	17.118930936847068	16.81699611882766	17.133423208667054	17.2005346678129	17.113609918367874	14.957424035769826	14.873001854090907	15.304233659351544	15.14781704990367	15.006681097729553	16.383925309706107	16.489052967464072	16.516931121998695	16.857081945581218	16.52656648182986	0	0	0	0	0	0	0	0	0	0	0	0	0	0	0	0	0	0	0	0	6.04609168678143e-12	-2.23222288360692	5.32521152412672e-10	9.04183105200828e-9
O43924	O43924	O43924	PDE6D_HUMAN	PDE6D	Retinal rod rhodopsin-sensitive cGMP 3',5'-cyclic phosphodiesterase subunit delta	15.235449594104976	15.109267501632575	15.194345190614557	15.180332664033799	15.259952856992337	15.200335421181931	15.17948927930563	15.097139172049543	15.176753632896249	15.291886544025768	15.27683321684053	15.259669714964458	15.316274459694373	15.227743782911073	15.35581218956385	15.51992183986519	15.409755541840893	15.528103039934784	15.276971303687834	15.501171650513493	0	0	0	0	0	0	0	0	0	0	0	0	0	0	0	0	0	0	0	0	0.0899743511107436	0.0913971113192122	0.136889310456668	0.0189452387310384
O43929	O43929	O43929	ORC4_HUMAN	ORC4	Origin recognition complex subunit 4	13.120997587402385	12.756568831386398	12.893942333484373	12.81659570686471	13.078340974704334	13.149585188218568	13.469082130218098	13.07935977595259	12.91040850771712	13.022655629721719	12.516709568468848	13.068321486577089	12.76667590361848	12.927555764011073	13.00871048033846	13.008150211092564	13.308282140412043	12.686524601080432	13.091301491134388	13.113646135092107	0	0	0	0	0	0	0	0	0	0	0	0	0	0	0	0	0	0	0	0	0.599938660435152	-0.0756944461656506	0.672518652222062	0.241110353778603
O43933	O43933	O43933	PEX1_HUMAN	PEX1	Peroxisomal ATPase PEX1	13.182263983504514	13.550854983453933	13.343310654758401	14.030589551372998	13.29923664300491	13.678071905112638	13.881008776263835	13.849141169177491	13.424743671280183	13.55406117388992	12.993086986975687	13.274178654975724	12.884655152700189	13.39842305741284	12.791950375315738	13.534716272576796	13.528148836627318	13.246512005243718	13.165646620906037	13.304950181059642	0	0	0	0	0	0	0	0	0	0	0	0	0	0	0	0	0	0	0	0	0.0407087401748518	-0.412792317742916	0.0692592979200673	0.0637536503913837
O60216	O60216	O60216	RAD21_HUMAN	RAD21	Double-strand-break repair protein rad21 homolog	15.511138018763821	15.505879767770509	15.532751613668209	15.410517601591986	15.438249310753445	15.755930741084399	15.567558043867338	15.653530874144808	15.70574576836955	15.617788844686308	15.787305733046223	15.939588396407679	15.871361430072877	15.889644176364818	15.797410754746707	15.814221947367436	15.862973876126786	15.635009520506937	15.806151839248068	15.835707496674104	0	0	0	0	0	0	0	0	0	0	0	0	0	0	0	0	0	0	0	0	7.69591202236037e-6	0.377354835618069	4.17339207437201e-5	0.248456378801189
O60220	O60220	O60220	TIM8A_HUMAN	TIMM8A	Mitochondrial import inner membrane translocase subunit Tim8 A	13.443474562753117	13.289269649419165	12.944283800327414	13.421578352947018	13.290738862439348	14.240321783715912	13.77852892796042	13.945178610705524	14.309909722538952	14.04651868506437	12.751376683366317	12.863899744358713	12.103471412460852	13.067210813101884	12.678912586495496	13.343005228450947	13.780878051687978	13.463243367764271	13.297976622245582	13.522581531254831	0	0	0	0	0	0	0	0	0	0	0	0	0	0	0	0	0	0	0	0	0.00774615963486516	-0.584894797620557	0.0162740418016892	8.45082542430904e-4
O60231	O60231	O60231	DHX16_HUMAN	DHX16	Pre-mRNA-splicing factor ATP-dependent RNA helicase DHX16	14.59801759582709	14.345058669965248	14.404329984984628	14.484256477461274	14.46098695402278	14.667821180574771	14.73628564845623	14.738034187442326	14.729503912810786	14.694744193930214	14.859005714142151	14.760168957268673	14.632955449801953	14.89747679578686	14.679320646501266	14.554043181472018	14.521962294881599	14.627682067724663	14.499434839785625	14.670351967694812	0	0	0	0	0	0	0	0	0	0	0	0	0	0	0	0	0	0	0	0	0.00132547474690348	0.307255576247972	0.00347292582426656	0.015428859123322
O60232	O60232	O60232	ZNRD2_HUMAN	ZNRD2	Protein ZNRD2	16.1041339140202	15.298180734385582	15.900260684618734	15.852088109067582	15.740073232049488	16.768559116222107	16.732763654560117	16.756934146566504	16.673612734000667	16.78703529453761	15.826908421016856	15.820346023690242	15.7159753921608	16.221887273916334	15.586408814601274	16.278714421654247	16.338576228965128	16.22854815981267	15.948766454607439	16.002349158010453	0	0	0	0	0	0	0	0	0	0	0	0	0	0	0	0	0	0	0	0	0.718798195035939	0.0553578502487859	0.775914819287952	0.0174668626179689
O60237	O60237	O60237	MYPT2_HUMAN	PPP1R12B	Protein phosphatase 1 regulatory subunit 12B	13.076830625045902	13.30132470756738	13.252119884161221	12.645791258702557	13.081924434582803	11.905620164206855	12.168346190171448	12.181941112087149	12.11173558139999	11.48054788066959	10.486352366884857	9.814861205148453	11.573449799181592	12.025395680217429	11.420564242114823	11.269471528560926	11.062876551457835	11.230512862037948	11.306022842463396	10.352402350744143	0	0	0	0	0	0	0	0	0	0	0	0	1	0	1	0	1	0	1	1	2.32082867630971e-4	-2.00747352330254	7.66437653095277e-4	0.962903604952773
O60238	O60238	O60238	BNI3L_HUMAN	BNIP3L	BCL2/adenovirus E1B 19 kDa protein-interacting protein 3-like	14.893912953791299	14.902229066255705	15.13046197049912	14.918430028390219	15.15377367546476	14.463019801564494	14.60921337349065	14.66300208808487	14.541520163291679	14.396129780201873	15.314186689374628	15.318581644451793	15.071244466972418	15.389046453345436	15.248994902646618	14.497677226362674	14.187073653211254	14.162627352486002	14.438324044198596	14.471046438266486	0	0	0	0	0	0	0	0	0	0	0	0	0	0	0	0	0	0	0	0	0.00567168825705597	0.268649292477965	0.0124203774263125	4.01324712959262e-7
O60239	O60239	O60239	3BP5_HUMAN	SH3BP5	SH3 domain-binding protein 5	12.848509491944494	12.932233210077545	13.09166678081094	12.426972298580049	13.003379117185663	12.957842067498275	12.613319844670155	12.387147638031033	12.326137323030991	12.522093521613712	12.723067875717547	12.655253427157545	12.75014378146295	13.209474689088946	12.857623386306324	13.052029656655446	12.79153938934192	12.37705594763852	12.318562580251058	12.379153605404136	0	0	0	0	0	0	0	0	0	0	0	0	0	0	0	0	0	0	0	0	0.896185658518962	-0.0214395477730758	0.919003077409095	0.17670868334758
O60244	O60244	O60244	MED14_HUMAN	MED14	Mediator of RNA polymerase II transcription subunit 14	14.457643792955473	14.459585306655576	14.618523157431737	14.388589135981464	14.696630713229224	14.64227737850386	14.588667794073764	14.62611967871938	14.619761463298424	14.462067660441276	15.092240974646883	14.943407666095036	14.861464982167647	14.54390785609119	14.826195913417067	14.551365809182267	14.586306182917747	14.621221985423762	14.727936404081177	14.701403938060205	0	0	0	0	0	0	0	0	0	0	0	0	0	0	0	0	0	0	0	0	0.00741815543314337	0.32924905723287	0.0156711955183564	0.0381247599800141
O60256	O60256	O60256	KPRB_HUMAN	PRPSAP2	Phosphoribosyl pyrophosphate synthase-associated protein 2	16.405900978829994	16.293026126405657	16.200505932016203	16.271907965341672	16.220113769038747	16.312283834580953	16.398843875615253	16.39762450136561	16.297806506733426	16.35419944057738	16.46983098051404	16.58280647529304	16.392644447575613	16.507196902757638	16.37036898990564	16.782767907917467	16.73247219566273	16.751282525988135	16.450078731589617	16.670587099884553	0	0	0	0	0	0	0	0	0	0	0	0	0	0	0	0	0	0	0	0	0.00651256446165932	0.186278604882737	0.0140016642060621	0.00946072225763364
O60264	O60264	O60264	SMCA5_HUMAN	SMARCA5	SWI/SNF-related matrix-associated actin-dependent regulator of chromatin subfamily A member 5	16.712097051087547	16.812051926818402	16.59589702850861	16.79178609670174	16.812954410322295	16.618815631071573	16.61453731765166	16.545331034984116	16.63702103534806	16.538499667419508	16.83608734929384	16.772714064295194	16.91824599170269	16.63163180591764	16.82818608094337	16.477325064093677	16.48062613442345	16.486970110810404	16.73322721785156	16.41362131841958	0	0	0	0	0	0	0	0	0	0	0	0	0	0	0	0	0	0	0	0	0.418560815482079	0.0524157557428317	0.499464767032423	0.00193573245997873
O60266	O60266	O60266	ADCY3_HUMAN	ADCY3	Adenylate cyclase type 3	12.118655619207395	12.280417011338084	12.025502959355638	11.816587707491038	12.43421902379742	12.563203423694588	12.684612758780812	12.53706790969433	12.592300518791392	12.29149017541777	12.830277511113232	13.012640250608362	12.747313963881055	12.768397321652131	12.63500158221773	12.449233780446313	12.213687499879313	11.910698938272374	11.93390822292084	12.271480536233097	0	0	0	0	0	0	0	0	0	0	0	0	0	0	0	0	0	0	0	0	0.00119022098444473	0.66364966165659	0.00316510324828286	0.00115486667840275
O60268	O60268	O60268	K0513_HUMAN	KIAA0513	Uncharacterized protein KIAA0513	15.070712160531707	14.810667021362855	14.904027726755066	14.909508738810986	15.02908875646344	14.951025115799899	14.840015666194944	14.833156935510527	14.710827953452947	14.782926563659014	13.710881751432618	13.472183116189541	13.389496903716381	13.879439662149029	13.425701091854181	14.353898033555092	14.528362535305934	14.662100886938017	14.404230181563882	14.58814072228022	0	0	0	0	0	0	0	0	0	0	0	0	0	0	0	0	0	0	0	0	3.39357318494815e-8	-1.36926037571646	4.71394958013161e-7	2.66193149856351e-6
O60271	O60271	O60271	JIP4_HUMAN	SPAG9	C-Jun-amino-terminal kinase-interacting protein 4	17.880761323601636	17.74562837255103	17.687061235265983	17.819355840886807	17.774658388851922	17.748474598450994	17.749273679551344	17.72856494050312	17.681094255882172	17.742776520362796	17.701306461958623	17.676941880618294	17.628673364068312	17.805271543933475	17.69553416828092	17.831375289181455	17.725439487936104	17.761155132938242	17.76529257446612	17.75001341742949	0	0	0	0	0	0	0	0	0	0	0	0	0	0	0	0	0	0	0	0	0.124666298737502	-0.0799475484595504	0.180949001155574	0.145854104936231
O60287	O60287	O60287	NPA1P_HUMAN	URB1	Nucleolar pre-ribosomal-associated protein 1	12.09965683230459	12.224625782231007	12.242665022312204	12.67499991594129	12.74929751418913	13.008908273445103	12.98444160155176	13.035438337744347	13.102877893637027	12.921283086307383	12.931518708921969	13.225895776918971	12.670406189811109	13.151040329841216	12.81614967407688	12.880344981373655	12.88031436674925	12.736596419884364	12.6652515206102	12.666521389282055	0	0	0	0	0	0	0	0	0	0	0	0	0	0	0	0	0	0	0	0	0.00834936396735927	0.560753122518388	0.0173503116926068	0.173091567300198
O60291	O60291	O60291	MGRN1_HUMAN	MGRN1	E3 ubiquitin-protein ligase MGRN1	14.553209286623323	14.54465055936583	14.708022300099426	14.331098883670908	14.604999079888994	14.64659808448189	14.634652254242752	14.664886115321591	14.556631782077888	14.588281293587611	14.482852063605218	14.418056829485066	14.55891691310819	14.510486034200234	14.518284321454102	14.602060876487204	14.672530313664808	14.488894543741344	14.516980351496265	14.627134853896084	0	0	0	0	0	0	0	0	0	0	0	0	0	0	0	0	0	0	0	0	0.501488975725429	-0.0506767895591356	0.579998585635027	0.170373734627227
O60292	O60292	O60292	SI1L3_HUMAN	SIPA1L3	Signal-induced proliferation-associated 1-like protein 3	14.415372069926775	14.577027499057516	14.66264056265227	14.672646326124626	14.221617328131169	14.281220092700229	14.257896055649677	14.39700606857239	14.421243026724461	14.466796609216392	14.833127280021849	14.694929149253799	14.821096314116346	14.903189886465295	14.468630406237793	15.593653725414958	15.568443069106733	15.337472078026053	15.348116068351889	15.40732420141332	0	0	0	0	0	0	0	0	0	0	0	0	0	0	0	0	0	0	0	0	0.0515018233636902	0.234333850040546	0.0843455484797665	6.29894770773666e-6
O60293	O60293	O60293	ZC3H1_HUMAN	ZFC3H1	Zinc finger C3H1 domain-containing protein	12.664607278822858	12.863015027687341	12.96943868767617	12.620744471466892	12.487907846933487	12.202221796397874	12.74664657611752	12.40226064625792	12.842065469455514	12.335175386051032	12.76845728597321	12.563267785400045	12.653521357747682	13.199617138612735	12.695476260586263	12.92594751144807	12.214935292005258	12.433462864238853	12.561526624136485	12.607887400897324	0	0	0	0	0	0	0	0	0	0	0	0	0	0	0	0	0	0	0	0	0.731576099565024	0.0549253031466375	0.786429868551294	0.204616027085849
O60294	O60294	O60294	TYW4_HUMAN	LCMT2	tRNA wybutosine-synthesizing protein 4	10.88415525241347	11.635418239912287	11.621138796368314	11.246093318497858	10.152258286905175	11.351265021498559	10.527027315577339	11.298028190144043	11.537412559080156	11.375582512490507	11.141398302928094	11.824926927718217	10.675010498601852	10.504999922598149	11.01431344439361	10.52637208074963	11.073085800631395	11.234292969962135	11.31647387826219	11.038982327768881	0	1	1	0	1	0	0	0	0	0	0	0	1	1	0	0	1	1	0	1	0.837522765199925	-0.0756829595714343	0.873714039187478	0.985042993541679
O60296	O60296	O60296	TRAK2_HUMAN	TRAK2	Trafficking kinesin-binding protein 2	12.779109897040383	12.913244728212478	12.4195151905025	12.354929789988235	12.795069642466606	13.396176618234396	13.20328681868658	12.991794628532363	12.939502082426326	13.19082162542648	13.128294045511904	13.404769038031986	12.671016877801955	13.317921311506353	12.68215188795627	13.278140151672542	13.730077354787833	13.516475669492063	13.043854373953609	13.415385275071197	0	0	0	0	0	0	0	0	0	0	0	0	0	0	0	0	0	0	0	0	0.0633257455540096	0.388456782519652	0.100865630090498	0.0740145877485049
O60303	O60303	O60303	KATIP_HUMAN	KATNIP	Katanin-interacting protein	11.80384455161422	11.92358004637686	12.284569654614334	11.801966970141406	12.021594237895153	12.278455266159842	12.553348502588005	12.346109234306637	12.48910284380771	11.680276001273475	10.712422965664743	11.733871191145395	11.247856252593254	10.56454012729731	11.131516176882004	11.815807555496317	11.344828496997442	12.104870625512739	11.504848774559493	11.300215263228408	0	0	0	0	0	0	0	0	0	0	1	0	1	0	0	0	0	0	0	0	0.00461562213860221	-0.889069749411856	0.0103916324272182	0.0789761493000185
O60306	O60306	O60306	AQR_HUMAN	AQR	RNA helicase aquarius	13.659304695571597	13.605039604949283	13.566232460726102	13.800434830770598	13.536939251848707	13.583341376093953	13.577676651937763	13.607746415768807	13.652777765145842	13.615790540443792	13.99332762724641	14.207098230837143	14.214804794948051	14.276938600102653	14.117026155682998	13.727037639638748	13.672314837200204	13.78234303404953	13.798724918817392	13.744938925094077	0	0	0	0	0	0	0	0	0	0	0	0	0	0	0	0	0	0	0	0	4.34300110546498e-5	0.528248912990195	1.7823427475833e-4	1.06322874225043e-4
O60307	O60307	O60307	MAST3_HUMAN	MAST3	Microtubule-associated serine/threonine-protein kinase 3	12.995740656479757	13.456457094375326	13.29685886491935	12.733684807382733	12.058472090000322	12.914256180851417	12.8148327730084	12.582899362408181	12.504791682409804	12.938114841097999	13.132337457474804	13.073226104955431	13.07098294882329	12.660947418471357	12.52889115087854	12.423906391302888	12.478580044778367	12.257128511453855	12.506453876548518	11.796514208259577	0	0	0	0	0	0	0	0	0	0	0	0	0	0	0	0	0	0	0	0	0.953654766515223	-0.0149656865108145	0.96363375612954	0.00744263536762364
O60313	O60313	O60313	OPA1_HUMAN	OPA1	Dynamin-like GTPase OPA1, mitochondrial	17.161791261261122	17.29174628083394	17.266383946848034	17.122403372405586	17.27563348549227	17.57522900095522	17.49488682754862	17.51113492948439	17.502148077057555	17.559227698365248	17.378142421871072	17.41778660077779	17.48734546684378	17.326359260771333	17.4209717499602	18.115724427913896	18.08127537408303	18.104506616657662	18.016889880854652	18.181860771072966	0	0	0	0	0	0	0	0	0	0	0	0	0	0	0	0	0	0	0	0	0.0028995940349924	0.182529430676642	0.00693738692252658	5.31833478485249e-9
O60315	O60315	O60315	ZEB2_HUMAN	ZEB2	Zinc finger E-box-binding homeobox 2	15.189017603619337	14.735630060613587	14.971732140951135	14.847796322622312	14.848896744849107	14.746682261891914	14.72268481150521	14.960300651995544	14.888243811921573	14.733613848144591	14.72771309478207	14.66231789422442	14.882652601071753	15.124032433388965	14.63710030523969	15.172251692915482	14.677003841556422	14.845245007200111	14.992517960804909	14.858165595424659	0	0	0	0	0	0	0	0	0	0	0	0	0	0	0	0	0	0	0	0	0.328027065617381	-0.111851308789717	0.408822411899131	0.378619141902649
O60318	O60318	O60318	GANP_HUMAN	MCM3AP	Germinal-center associated nuclear protein	14.109634800029442	14.004782263459598	14.010720405787403	13.931300780272993	14.109349131580139	14.20509066543628	14.237919479859668	14.278246165611241	14.189268618928885	14.279240574603103	14.727564202710797	14.710257571497987	14.642209676538016	14.840468151424428	14.597691781309642	14.308189689820209	14.318302717136763	14.373347781701211	14.166147387444976	14.326956075820666	0	0	0	0	0	0	0	0	0	0	0	0	0	0	0	0	0	0	0	0	6.53165959621859e-7	0.670480800470258	5.39155919020186e-6	5.72537093556482e-5
O60330	O60330	O60330	PCDGC_HUMAN	PCDHGA12	Protocadherin gamma-A12	11.115585065133475	10.013037241261964	11.538425366977629	11.999372911298302	10.88946550697799	11.47911803325279	10.477660285571739	11.585482118060067	11.829844187658857	12.275133369426236	13.99668532267251	14.379594971687071	13.986722011274795	13.594639517531938	14.715618859074816	12.179384240422735	11.692768713692669	13.44785810495403	13.533731236285599	13.383839268854455	1	1	1	0	1	1	1	1	1	1	0	0	0	0	0	1	1	0	0	0	2.30572078776708e-6	3.0234749181183602	1.53746689799943e-5	0.005905312227539
O60331	O60331	O60331	PI51C_HUMAN	PIP5K1C	Phosphatidylinositol 4-phosphate 5-kinase type-1 gamma	16.86923235311347	16.875017356964786	16.97885566856255	16.759173002494975	16.902033526928875	16.31278193757557	16.36598233482765	16.402580762188915	16.343295037936286	16.396996037747858	16.77273983406943	16.703998171524294	16.79051395729732	16.82834725860414	16.74290148910281	16.780949798749663	16.769411727080733	16.798497114871694	16.78412359602494	16.734577324782247	0	0	0	0	0	0	0	0	0	0	0	0	0	0	0	0	0	0	0	0	0.0412188032715384	-0.109162239493333	0.070052737112252	0.878804052455408
O60333	O60333	O60333	KIF1B_HUMAN	KIF1B	Kinesin-like protein KIF1B	15.547735023618323	15.522504907500098	15.526040682675358	15.397955337623538	15.463856400138031	15.712446394695775	15.735778122620347	15.66686752320062	15.6503702202131	15.635579262185457	15.50975335879143	15.480512538873265	15.545987065618627	15.625098079427064	15.406673380009273	15.291854176807233	15.229074145124994	15.34203993397545	15.319269905175219	15.373881307063341	0	0	0	0	0	0	0	0	0	0	0	0	0	0	0	0	0	0	0	0	0.691140354117617	0.0219864142328614	0.752137126714555	0.00264958782092412
O60336	O60336	O60336	MABP1_HUMAN	MAPKBP1	Mitogen-activated protein kinase-binding protein 1	14.45033492383065	14.55377926689288	14.362320568310892	14.364716049027823	14.456418590506573	14.312067522788839	14.084227074497534	14.20802854924959	14.315128329343368	14.14401290031514	13.739527483175385	13.669693393616672	13.351436196053749	13.601027897021115	13.642965501540072	13.942322059857906	13.764342920269096	13.64447596465488	13.885372264318189	13.680535344005174	0	0	0	0	0	0	0	0	0	0	0	0	0	0	0	0	0	0	0	0	7.19235967565183e-7	-0.836583785432362	5.81702954594848e-6	0.0839603329729021
O60337	O60337	O60337	MARH6_HUMAN	MARCHF6	E3 ubiquitin-protein ligase MARCHF6	13.231810680838247	13.102244756393254	13.685307271715647	13.656134328518318	13.619280026195955	13.542632896672028	10.458646038362307	13.273472180191717	13.67284518292556	13.044009827669374	13.667311163186554	13.797671657103587	13.61895897884957	13.342977459216428	13.401386211276568	12.62350659658935	13.116233480360016	13.157602732076615	13.617433027541336	13.388501691153488	0	0	0	0	0	0	1	0	0	0	0	0	0	0	0	0	0	0	0	0	0.472262834302518	0.106705681194256	0.551696052606717	0.0472637290305527
O60341	O60341	O60341	KDM1A_HUMAN	KDM1A	Lysine-specific histone demethylase 1A	14.826955578092866	14.73316365226966	14.843528534611089	14.692381208174167	14.739147709986453	14.489434054266422	14.468878553819426	14.444775498017945	14.530485590481375	14.511795884563524	15.296414387435922	15.278071892000291	15.320194128575654	15.636955917535742	15.246900146992445	15.141153190835801	14.788957878471097	14.830287415889476	14.80621226900751	14.80659996641187	0	0	0	0	0	0	0	0	0	0	0	0	0	0	0	0	0	0	0	0	9.46889140549534e-6	0.588671957881164	4.98641029008181e-5	2.61226748728008e-4
O60343	O60343	O60343	TBCD4_HUMAN	TBC1D4	TBC1 domain family member 4	15.484756823759694	15.266314396530854	15.272866667250002	15.182417632504164	15.230962354568323	14.631125887333758	14.56118052674361	14.718581036449962	14.703379117297217	14.53767341848018	14.912323334073202	14.938803116274741	15.038966129816833	15.042758035166925	14.932436233693492	15.030809364346918	15.139235568427848	15.122253713774974	15.299948497654183	14.964561984658593	0	0	0	0	0	0	0	0	0	0	0	0	0	0	0	0	0	0	0	0	4.66555316431491e-4	-0.314406205117571	0.00140686262648548	0.063081006411089
O60353	O60353	O60353	FZD6_HUMAN	FZD6	Frizzled-6	11.973525179595939	11.636452429327406	11.250097042475904	10.91026795581084	11.024530234179075	12.344010115015756	11.65468525115429	12.081593283787994	12.267480202489454	11.815267203028982	11.574409039782926	11.819891671525367	11.969620355702	11.535270515780267	12.145648799686459	11.611015572885018	11.251239771280908	11.25591374933779	11.761102398047216	11.699485698120768	0	0	0	0	0	0	0	0	0	0	0	0	0	0	0	0	0	0	0	0	0.100761233929095	0.449993508217572	0.151094722159344	0.175987930419012
O60381	O60381	O60381	HBP1_HUMAN	HBP1	HMG box-containing protein 1	12.309686660483873	12.374903629112072	12.394312629372225	12.357530012148006	12.016724731500103	12.671036787189294	12.351231888593492	12.542183068697168	12.284587004604303	12.723212965405228	12.479045090300527	12.86331902873188	12.605109073832931	13.570092874188056	11.976130891872481	12.387586565819353	12.109030748662253	12.355023424273865	12.220855922180931	12.949166479318505	0	0	0	0	0	0	0	0	0	0	0	0	0	0	0	0	0	0	0	0	0.137532084049236	0.408107859261918	0.196523705532348	0.304608194688889
O60427	O60427	O60427	FADS1_HUMAN	FADS1	Acyl-CoA (8-3)-desaturase	15.018461008965662	14.744292515132642	14.555697545334288	14.945818727425976	14.732299942269757	13.791773380858743	13.945974141489888	14.026774128769409	13.863857166487492	13.759201616532126	13.701100657446865	12.936906579137581	13.149985220736012	13.531381460516313	13.584598493652354	13.745789852613454	13.755784733041562	13.681040708594908	13.888457877511533	13.521269170689653	0	0	0	0	0	0	0	0	0	0	0	0	0	0	0	0	0	0	0	0	1.22957584542064e-6	-1.41851946552784	9.04963305881215e-6	0.042412590778466
O60437	O60437	O60437	PEPL_HUMAN	PPL	Periplakin	18.115942818380955	18.122615699228792	18.128643846812107	18.39478923354121	18.13091740014518	19.44401595258511	19.237081556527052	19.16846401457573	19.285833398714363	19.22844528848051	16.610275120642875	16.705078852136168	16.65203266834925	16.554608336082644	16.631731263422257	18.261355796229942	18.554806162833582	18.36157973097147	18.530783513769368	18.50890506192254	0	0	0	0	0	0	0	0	0	0	0	0	0	0	0	0	0	0	0	0	2.3272014572155e-11	-1.54783655149501	1.48035870472875e-9	4.83847443498169e-12
O60443	O60443	O60443	GSDME_HUMAN	GSDME	Gasdermin-E	17.59546875272422	17.736064949524	17.741539403745435	17.49566768416977	17.818975300252053	15.38565347507769	15.182448670719378	15.214133155382905	15.129198481555768	15.118791054479638	17.247259993941253	17.288757954478964	17.189563988701913	17.113884573072962	17.17419424354533	16.84198196125495	17.079974293733883	17.088218881181245	17.07569849532897	17.06204613772049	0	0	0	0	0	0	0	0	0	0	0	0	0	0	0	0	0	0	0	0	1.14548924921041e-5	-0.474811067335015	5.84410969600344e-5	0.0105380769531902
O60447	O60447	O60447	EVI5_HUMAN	EVI5	Ecotropic viral integration site 5 protein homolog	13.125398940133321	13.061577084372367	13.226022263204326	13.013589620595775	12.97973599510674	13.37975740380984	13.158581288426273	13.124004960763283	13.39687231851056	13.307001528107149	13.398008798988927	13.298005271305621	13.41104749280253	13.158890500469289	13.345141855979277	13.047689697604719	13.51684496633555	13.310811564524926	13.556182705307025	13.107834960851443	0	0	0	0	0	0	0	0	0	0	0	0	0	0	0	0	0	0	0	0	0.0306535941986236	0.240954003226625	0.0539145397195454	0.907220121243243
O60462	O60462	O60462	NRP2_HUMAN	NRP2	Neuropilin-2	12.667867738398419	12.749886183339504	12.566453674053356	13.125029174206436	12.229993407443779	12.173163469561928	12.019725859722634	10.64845349511419	10.774744924166685	10.803284943697726	11.487924739883947	12.270961680803303	11.169889613852746	10.59115318224623	9.852000602902217	11.729813443874079	11.757147116833401	10.622146418365203	10.867083577396524	10.507231633207402	0	0	0	0	0	1	1	1	1	1	1	1	1	1	1	1	1	1	1	1	0.00188523013774894	-1.59346007155061	0.00475160992265968	NA
O60476	O60476	O60476	MA1A2_HUMAN	MAN1A2	Mannosyl-oligosaccharide 1,2-alpha-mannosidase IB	14.580258567499788	14.673474715360674	14.604153583341096	14.64990730945198	14.702859880131415	14.610840297653557	14.650440345251678	14.648812565936579	14.76184206906292	14.691012828059137	14.55272912851567	14.53266639764842	14.653964643249013	14.697678921030322	14.778631589691557	14.424402518664582	14.579710738815722	14.671795351366642	14.675488477802894	14.602182696089	0	0	0	0	0	0	0	0	0	0	0	0	0	0	0	0	0	0	0	0	0.987510081908107	0.00100332487000543	0.989406580006411	0.471402011054185
O60486	O60486	O60486	PLXC1_HUMAN	PLXNC1	Plexin-C1	15.767581869689073	15.955350222978302	16.005258303062625	15.685107387037887	15.994760021545575	14.79363378843014	14.707984567009628	14.702389159976336	14.8364646363233	14.730868118366013	16.10643207781693	16.09149323842492	16.05692978049438	16.236911111444602	16.006696436096693	16.03934534072597	15.99228559554455	16.053841054540584	16.009625264896425	15.979802522565173	0	0	0	0	0	0	0	0	0	0	0	0	0	0	0	0	0	0	0	0	0.0122035196642888	0.218080967992812	0.0241628483471529	0.10637443515265
O60488	O60488	O60488	ACSL4_HUMAN	ACSL4	Long-chain-fatty-acid--CoA ligase 4	17.489416805598605	17.421974397741227	17.41672331977581	17.33470974348605	17.41877499633192	17.16498546847503	17.18492375728066	17.133975006331273	17.15776139798611	17.08258567666607	16.74821906110718	16.761616156415673	16.7402023887679	16.808147200526918	16.68760805760901	17.034057396621307	16.93335640294697	16.944632000592726	16.79786413733375	16.924116591653217	0	0	0	0	0	0	0	0	0	0	0	0	0	0	0	0	0	0	0	0	4.23705046644702e-9	-0.667161279701382	8.93683144436129e-8	0.00321338781105722
O60493	O60493	O60493	SNX3_HUMAN	SNX3	Sorting nexin-3	18.726560774686988	18.631109541499693	18.53277063441405	18.6433806137648	18.799199394871696	18.82523520904635	18.831836057522338	18.73239600919857	18.6987284022505	18.763919066538698	18.576037716551497	18.54720332605756	18.613235515612576	18.55749735730846	18.449708864432736	18.732084596602824	18.743499873559486	18.68337160742117	18.676859261894414	18.759930432809384	0	0	0	0	0	0	0	0	0	0	0	0	0	0	0	0	0	0	0	0	0.0522549502349824	-0.117867635854882	0.0854218694948773	0.00149381763181521
O60499	O60499	O60499	STX10_HUMAN	STX10	Syntaxin-10	13.925990149566738	13.361409241719544	13.691241890468058	13.619451986461828	13.891024190149498	13.843930862837832	13.705513597699724	13.721729375453755	13.556062927889242	13.532368101934296	14.199956010168401	14.403178499272542	14.321427855104933	14.542094779538688	14.410146561908622	13.921673604492284	13.950045505346527	13.812548362607405	13.696728505750873	13.986970823808255	0	0	0	0	0	0	0	0	0	0	0	0	0	0	0	0	0	0	0	0	8.55035447363818e-5	0.677537249525502	3.21742211766244e-4	7.99761086590377e-5
O60502	O60502	O60502	OGA_HUMAN	OGA	Protein O-GlcNAcase	16.608416550024813	16.46717725010154	16.408747679615523	16.52195922869375	16.63598729703475	16.935706050897952	16.98192398731734	16.9346008108895	16.938040388455953	16.94001529920489	17.350826984446375	17.417473467631982	17.27278467394137	17.083001396997126	17.262039774017747	16.940279181300337	17.152770069745056	17.12467667806223	17.150927319339285	16.8855772240747	0	0	0	0	0	0	0	0	0	0	0	0	0	0	0	0	0	0	0	0	2.33236743621428e-7	0.748767658312843	2.30303388186132e-6	0.0110170928154203
O60503	O60503	O60503	ADCY9_HUMAN	ADCY9	Adenylate cyclase type 9	15.119553147652645	15.316171911046686	15.300724341039178	15.11287521438146	15.294383821912371	15.502291064955019	15.396005986652609	15.556287502390752	15.413082452286606	15.52526080203709	14.7397173322873	14.621462400252826	14.67934264106688	14.918690900934207	14.818137757366138	15.16481659832005	15.240448502320637	15.111302790122775	15.19007157455409	15.079526450711276	0	0	0	0	0	0	0	0	0	0	0	0	0	0	0	0	0	0	0	0	3.91151864893986e-5	-0.473271480824994	1.63115618997154e-4	6.32713644615965e-5
O60504	O60504	O60504	VINEX_HUMAN	SORBS3	Vinexin	17.335704374680606	17.274614748645327	17.295401255706242	17.31251961295002	17.202602142450075	17.374564067587947	17.325946611908993	17.322359500454343	17.285022854637518	17.346297298824723	17.515538154254987	17.5380145877826	17.497532221151918	17.64080979079316	17.44174463857403	17.473245956815095	17.506578773846453	17.37895521737095	17.442716761409127	17.506315330171972	0	0	0	0	0	0	0	0	0	0	0	0	0	0	0	0	0	0	0	0	2.45146823226856e-4	0.242559451624885	8.05597289119826e-4	0.181789130772065
O60506	O60506	O60506	HNRPQ_HUMAN	SYNCRIP	Heterogeneous nuclear ribonucleoprotein Q	19.962173031109707	19.947380106244054	20.00162810065661	19.99223856468797	19.92752914423834	19.92640169324916	19.895539782558075	19.96712210197052	19.964783631584023	19.965727928286334	20.255030875679203	20.26732620617959	20.33614475978209	20.226421600984324	20.265198387620945	20.12568084316128	20.04173133163544	20.03480433485278	20.11697845316903	20.11539169981962	0	0	0	0	0	0	0	0	0	0	0	0	0	0	0	0	0	0	0	0	6.01762638611476e-6	0.303834576661899	3.39656869610632e-5	8.59241503342408e-4
O60507	O60507	O60507	TPST1_HUMAN	TPST1	Protein-tyrosine sulfotransferase 1	15.538849732945817	15.39695591375229	15.635440390673605	15.377271545335933	15.552302854303615	14.528747113177378	14.774313494643476	14.865559301957818	14.734201539558185	15.00341249946263	14.520833497469267	14.599488662816595	14.175728862805954	14.792398867480452	14.491727856949337	14.573759597835728	14.78129311029861	14.605514242331859	14.221919362014297	14.59328606835712	0	0	0	0	0	0	0	0	0	0	0	0	0	0	0	0	0	0	0	0	1.05904316628651e-6	-0.984128537897924	8.03049288343084e-6	0.756414157938954
O60508	O60508	O60508	PRP17_HUMAN	CDC40	Pre-mRNA-processing factor 17	13.286905687530162	12.995929639209631	13.251306353210968	13.174842999727883	13.160315805020005	12.954643447464797	13.105540260143401	13.128517992554595	12.971649524918535	13.050605425515416	13.281176615986404	13.645478309424409	13.345183447187665	13.802364898424461	13.19695553429817	13.446501793903549	13.419091139947994	13.060398716702753	13.031813182126944	13.537909971106767	0	0	0	0	0	0	0	0	0	0	0	0	0	0	0	0	0	0	0	0	0.0559393983252648	0.280371664124491	0.0906682057789682	0.322886945959765
O60513	O60513	O60513	B4GT4_HUMAN	B4GALT4	Beta-1,4-galactosyltransferase 4	13.694836674555944	13.269962358426351	13.412834440119273	13.447909748742077	13.346873807957163	13.571491949033891	13.593881275696988	13.714234783288086	13.549303368513575	13.69513039722632	13.826945650415485	13.793836966314316	13.945270073341915	14.195379897654316	13.837608224088134	13.900498919116128	13.505910773000194	14.010055988338756	13.62706643757128	13.71299979678106	0	0	0	0	0	0	0	0	0	0	0	0	0	0	0	0	0	0	0	0	8.90073952534977e-4	0.485324756402672	0.00245913227492859	0.168865516533836
O60518	O60518	O60518	RNBP6_HUMAN	RANBP6	Ran-binding protein 6	17.12758129201517	17.060727591607037	17.013867856082502	16.98633093343213	17.221266134243947	17.025983022282215	16.92543853748017	16.98194627847765	16.904081840156373	16.826262958745804	17.16121063056441	17.376829128492634	17.093046113387697	16.65641089659926	16.815658478457706	16.77680568738453	16.743467001735638	16.801493656179122	16.72627138647312	17.06719274288735	0	0	0	0	0	0	0	0	0	0	0	0	0	0	0	0	0	0	0	0	0.614869125906563	-0.0613237119758132	0.685706977061515	0.141845385872802
O60524	O60524	O60524	NEMF_HUMAN	NEMF	Ribosome quality control complex subunit NEMF	15.861811464975107	15.9445633738129	15.896847965501705	16.071523116034882	16.03948243200241	16.1115738092721	16.06912875053045	16.047639433477336	16.095994450438848	16.133059910274756	16.130807828662533	16.069116160176883	16.088912432324427	15.67128397253263	16.14878637879599	15.81388888838943	16.07928684969013	16.102681093167345	16.142529909250214	16.182815259113738	0	0	0	0	0	0	0	0	0	0	0	0	0	0	0	0	0	0	0	0	0.524446648255417	0.058935684033095	0.601436526794558	0.676149303342225
O60547	O60547	O60547	GMDS_HUMAN	GMDS	GDP-mannose 4,6 dehydratase	16.813142356680853	16.791035670135592	16.70425490647748	16.983082671192154	16.782550367652867	17.44664717394978	17.477497411996474	17.456619120228666	17.427288288250587	17.620176860236175	17.055134124522812	17.00709298583446	17.0804219977797	17.210433538216837	17.002661211336665	16.911228121039997	16.745149077321816	16.983472403687827	16.713104543184325	16.944094336760493	0	0	0	0	0	0	0	0	0	0	0	0	0	0	0	0	0	0	0	0	0.00120722346798828	0.25633557711031	0.00320181869487957	0.00693582734407303
O60551	O60551	O60551	NMT2_HUMAN	NMT2	Glycylpeptide N-tetradecanoyltransferase 2	17.001727047540562	16.8971364104116	16.81795795303127	17.07035158949043	16.79427624066912	16.685529029155745	16.82605187958201	16.67014446628624	16.693541406012944	16.689916097025993	16.562318457112383	16.632214245224624	16.55555526070072	16.661666774415252	16.5377158795001	17.208129551823696	17.044009827669374	17.13498775818694	17.03921894816429	16.975903930451697	0	0	0	0	0	0	0	0	0	0	0	0	0	0	0	0	0	0	0	0	1.6455318559064e-4	-0.32639572483798	5.70702631981384e-4	9.1775576618585e-7
O60563	O60563	O60563	CCNT1_HUMAN	CCNT1	Cyclin-T1	13.826528626264325	13.77280941016073	14.009819871615115	14.008691224693802	13.741972515241532	14.060527067048643	13.98587750596923	14.417667947793705	14.213164989004014	14.168805288656573	14.106603832581927	14.094349897731554	14.204609350709418	14.687381151495028	14.33303651879038	14.022376483044715	14.148587798874674	14.09184856473262	13.946522527934414	13.996694148411681	0	0	0	0	0	0	0	0	0	0	0	0	0	0	0	0	0	0	0	0	0.00481662743347547	0.413231820666564	0.0107896223810246	0.0476405836036412
O60565	O60565	O60565	GREM1_HUMAN	GREM1	Gremlin-1	18.337517375284754	18.11637950016237	17.947265944140618	18.207857972244692	17.966544880344987	17.798914727965105	17.83479815743026	17.956778841310456	17.912924411700896	17.741743469433416	18.736256576276197	18.70552102234014	18.625997724094482	18.91946858015547	18.74897571334994	19.0371956961224	18.940233292229017	18.949279579076595	18.922058788956793	19.0472117980985	0	0	0	0	0	0	0	0	0	0	0	0	0	0	0	0	0	0	0	0	7.18880453832398e-6	0.632130788807764	3.95187025889347e-5	0.00152470852625053
O60568	O60568	O60568	PLOD3_HUMAN	PLOD3	Multifunctional procollagen lysine hydroxylase and glycosyltransferase LH3	19.224543450103262	19.15476620194395	19.16953848554506	19.176555457055663	19.112711839451556	18.019683022098874	18.016264215272297	18.03187347511986	17.988889903000416	18.03476672850409	19.04682559248262	19.010123755446095	19.061170757543742	19.34792625169131	19.100367187839954	18.500157208601188	18.44834219290724	18.547067734418277	18.44994658950575	18.36816965466727	0	0	0	0	0	0	0	0	0	0	0	0	0	0	0	0	0	0	0	0	0.398936982355767	-0.0543403778191589	0.480030012547886	6.21531604298521e-7
O60573	O60573	O60573	IF4E2_HUMAN	EIF4E2	Eukaryotic translation initiation factor 4E type 2	15.75933427419863	15.586886688858788	15.561317782195818	15.610306845625807	15.644166110496343	15.75238587369937	15.593151821001694	15.853095084794656	15.56689837670019	15.513474707439089	15.894327531205528	15.823705580828669	15.966189985593317	15.63033254544004	15.7529842567745	15.448480934836194	15.38217480299028	15.546095621230958	15.47047140811231	15.35727363768655	0	0	0	0	0	0	0	0	0	0	0	0	0	0	0	0	0	0	0	0	0.0215235650555326	0.181105639693337	0.0396942876024146	1.62443204256381e-4
O60603	O60603	O60603	TLR2_HUMAN	TLR2	Toll-like receptor 2	13.531088992689337	13.072234788655047	13.643405277115674	13.466089210500762	13.25313245893254	11.414517178877896	11.405820529898453	12.530416049476553	10.515933342276403	11.847330383752164	11.14494769885499	11.453730786566382	10.492040755047064	12.049544952487933	10.301167631119473	10.136809269552511	10.362452539605096	11.267508827724729	10.86293038372646	10.544162853130784	0	0	0	0	0	1	1	1	1	1	1	1	1	1	1	1	1	1	1	1	1.19332698113134e-5	-2.30490378076351	6.04201879581028e-5	NA
O60610	O60610	O60610	DIAP1_HUMAN	DIAPH1	Protein diaphanous homolog 1	16.41753115516058	16.172585724485344	16.138807750785052	16.345547319124215	16.260638418841136	16.412723647574644	16.386195944875496	16.439722145443632	16.4147876212452	16.282424239166847	16.178295260882535	16.15984769101467	16.178709584439805	15.97717481261038	16.12738581757936	16.366689330688107	16.392802063822412	16.31211894410417	16.504455910033233	16.35708802988844	0	0	0	0	0	0	0	0	0	0	0	0	0	0	0	0	0	0	0	0	0.048106356221843	-0.142739440373916	0.0797956219201307	4.41425395054631e-4
O60613	O60613	O60613	SEP15_HUMAN	SELENOF	Selenoprotein F	17.93982022489035	17.91833335381686	18.143238706047505	18.087359243275234	17.97543937638143	17.677561370282575	17.47342830597792	17.609395195430555	17.70194264549567	17.696960736426135	18.396980991380293	18.226148738401143	18.44042717725239	18.52353515642459	18.51048217085437	17.822570830950166	18.112134025796887	17.915879378835772	18.041204602012833	18.163153349780803	0	0	0	0	0	0	0	0	0	0	0	0	0	0	0	0	0	0	0	0	6.76432644892606e-5	0.406676665980278	2.63953634314228e-4	2.14105398629581e-4
O60636	O60636	O60636	TSN2_HUMAN	TSPAN2	Tetraspanin-2	12.856476107662127	12.652614212949695	12.656203615196759	12.895215510415428	12.147363943409283	13.975068745267226	13.975319575529488	14.178532587525282	13.888724225895194	13.711613204858121	11.920851533758619	11.471837762422286	11.416771143037055	10.423819450805125	10.10398919105479	13.037390802256954	13.017058927214022	13.163852481791336	12.496044842694417	12.756485436922272	0	0	0	0	0	0	0	0	0	0	0	0	0	1	1	0	0	0	0	0	7.61429268064375e-4	-1.57412086171109	0.00214964973002323	1.88330367684098e-4
O60637	O60637	O60637	TSN3_HUMAN	TSPAN3	Tetraspanin-3	10.345935040633027	15.382566614815323	14.911644774406186	15.000827480749304	15.022159717005657	14.738139771482192	14.517546370010447	12.827644267212305	14.1735053766698	14.567831331073844	14.014186147490188	13.980889298541905	14.371858304010269	13.805008232548879	14.227089426097244	14.39161280980217	14.10461513284288	14.389066625773062	10.74698436532136	14.625195133919041	1	0	0	0	0	0	0	1	0	0	0	0	0	0	0	0	0	0	1	0	0.954892543353801	-0.0528204437842064	0.964399269238856	0.549814541722479
O60645	O60645	O60645	EXOC3_HUMAN	EXOC3	Exocyst complex component 3	17.837239861055643	17.962455486039616	17.918653636315867	17.840839378420302	18.000726271879103	18.10281127148379	17.937592212682432	17.868804472755254	17.933200776455422	17.92000968134932	17.75780667219723	17.747327602235575	17.84502443223866	17.62761937666791	17.79638188373113	17.872055590750175	17.874879316391414	17.95479268951185	17.961698382301055	17.79418103359287	0	0	0	0	0	0	0	0	0	0	0	0	0	0	0	0	0	0	0	0	0.0106852732744434	-0.157150933328005	0.021540658255149	0.0197248757173041
O60658	O60658	O60658	PDE8A_HUMAN	PDE8A	High affinity cAMP-specific and IBMX-insensitive 3',5'-cyclic phosphodiesterase 8A	12.25489869780763	11.710134856093456	11.53603346725587	12.159218571394263	11.556434205520247	12.802280070127637	12.383156158618496	13.02568116351712	12.71425625196429	12.802336622879713	11.828838615351065	11.98683042772535	10.721227384584902	12.400417849426663	11.719067901122965	11.869616975525254	11.999034592976766	11.988045556276713	12.501205245587576	11.901096926649842	0	0	0	0	0	0	0	0	0	0	0	0	0	0	0	0	0	0	0	0	0.721397539062366	-0.112067523972101	0.77851101058097	0.291177051177959
O60664	O60664	O60664	PLIN3_HUMAN	PLIN3	Perilipin-3	21.15065962757037	21.159032414101222	21.13318988526501	21.16711183464757	21.050280453293627	20.703217551801004	20.63927887552072	20.605929783588937	20.567007227703815	20.563538907355866	20.719920187412416	20.75461678881316	20.768268338222352	20.46636727231592	20.86163974832008	20.37280768369165	20.585811615778884	20.60527875198999	20.539033824237382	20.464713250981585	0	0	0	0	0	0	0	0	0	0	0	0	0	0	0	0	0	0	0	0	6.91987827995189e-5	-0.417892375958772	2.69087992327349e-4	0.0215705401324471
O60669	O60669	O60669	MOT2_HUMAN	SLC16A7	Monocarboxylate transporter 2	17.479906544832794	17.687772063904152	17.661750267738114	17.561377454406642	17.912427429645604	17.025334250667573	16.954616641321604	17.088798588592553	17.147194985706044	17.267682823420532	17.44287062080771	17.407051954709473	17.359680937350838	16.848867411146696	17.104864893801558	17.771070290431496	17.963500088711704	17.91451360478223	18.168378316150218	17.903317005908715	0	0	0	0	0	0	0	0	0	0	0	0	0	0	0	0	0	0	0	0	0.00394663045015618	-0.427979588542208	0.00909233775740206	6.50358342491045e-5
O60671	O60671	O60671	RAD1_HUMAN	RAD1	Cell cycle checkpoint protein RAD1	12.597393829346142	12.220886144360719	12.098949929425862	12.248980083203252	12.276685667339992	12.371787532561296	12.436708939871085	12.987061451997594	12.05877984690651	12.482061716011696	11.832727860050438	11.308477671981349	12.178611947069067	12.782095218507262	12.768273249626258	12.479323035065851	11.890841847500003	12.360191414078363	12.641832744182281	11.585812275803532	0	0	0	0	0	0	0	0	0	0	0	1	0	0	0	0	0	0	0	0	0.688362338969926	-0.114541941288318	0.749928523425848	0.956557659647255
O60673	O60673	O60673	REV3L_HUMAN	REV3L	DNA polymerase zeta catalytic subunit	12.397757513344178	11.892393663726992	12.528988795378204	11.96383171889884	12.10387132611135	11.649027088821793	11.977691347790417	11.667084166209705	10.89858095025692	11.725549459159712	11.822403529169046	11.062410476801253	11.153552031708111	12.543259036500144	10.66107610341905	12.263310285488565	12.763928141164575	12.627100646139242	12.702415134746992	12.213371585690465	0	1	0	0	0	0	0	1	1	0	0	0	0	0	1	0	0	0	0	0	0.0509612499646722	-0.728828367972392	0.0836311258122129	0.00720087648064877
O60674	O60674	O60674	JAK2_HUMAN	JAK2	Tyrosine-protein kinase JAK2	13.648267691667826	13.644160476168334	13.690936465840084	13.81919116021084	13.842733361102262	13.62318420178074	13.534582541675494	13.754449116759265	13.686062749895415	13.330748852603522	13.36328608330057	13.777840905855212	13.430975172588068	13.376030400584016	13.478681154383636	13.9880366774704	13.913263430628762	13.773077375607263	13.564959230195347	13.270369795650318	0	0	0	0	0	0	0	0	0	0	0	0	0	0	0	0	0	0	0	0	0.0316996443100298	-0.243695087655567	0.0555308414885111	0.155951989085612
O60678	O60678	O60678	ANM3_HUMAN	PRMT3	Protein arginine N-methyltransferase 3	12.717256575419308	13.283685975065993	12.81635970669391	13.49992061037462	13.687375683437468	13.64931232115715	13.633880711010097	13.775281048662972	13.645680946200596	13.25641216141817	14.032011278213872	13.915123109879506	13.975364362059056	13.67680555718661	14.237015715745157	13.864872886677453	14.15646235027962	13.748937071466626	14.365317716091495	14.161415354158748	0	0	0	0	0	0	0	0	0	0	0	0	0	0	0	0	0	0	0	0	0.00190698086456853	0.766344294418582	0.00480341031725856	0.501620640551965
O60684	O60684	O60684	IMA7_HUMAN	KPNA6	Importin subunit alpha-7	17.099573830263793	17.186868670824726	17.1178459864027	17.21781573804615	17.29979828621459	17.335093717489038	17.350662988372257	17.15871815448261	17.266072774636402	17.385811856908525	17.12600868541295	17.17682569008945	17.243843395769034	17.12560517667602	17.177195656832065	16.70503834121891	16.753765178309127	16.858393884175012	16.813568277801206	16.857507241547165	0	0	0	0	0	0	0	0	0	0	0	0	0	0	0	0	0	0	0	0	0.766209347961896	-0.0144847813944864	0.815885203124033	3.48272789837357e-6
O60687	O60687	O60687	SRPX2_HUMAN	SRPX2	Sushi repeat-containing protein SRPX2	13.870056418472949	14.121444479328565	14.052780296113834	14.038627540942855	14.197976856995487	10.0794429968394	12.960478044254884	12.978234963411017	13.028013089209617	12.810927043385167	13.954414443347131	13.73184933613704	13.561347618609748	12.715033203012696	13.172085234279711	12.740417448584317	13.060854646428176	12.905379483126568	13.234708177252385	12.642884297542045	0	0	0	0	0	1	0	0	0	0	0	0	0	0	0	0	0	0	0	0	0.00947807479606676	-0.629231151293476	0.0194139456914069	0.040875623270662
O60701	O60701	O60701	UGDH_HUMAN	UGDH	UDP-glucose 6-dehydrogenase	19.705146367803824	19.803279767618815	19.720962300324732	19.9146011931961	19.784837697506877	19.92797177880748	19.918034844750448	19.90179642939601	19.852875402155583	19.919875879511917	20.24634628960243	20.323776068293146	20.428644374870135	20.186767135743864	20.375493427257915	20.068822878770646	20.118271952083706	20.272689009191257	20.19947585473215	20.140085829129717	0	0	0	0	0	0	0	0	0	0	0	0	0	0	0	0	0	0	0	0	1.86997041222111e-6	0.526439993863423	1.28540418987583e-5	0.023497039114265
O60704	O60704	O60704	TPST2_HUMAN	TPST2	Protein-tyrosine sulfotransferase 2	14.316981493333236	14.564500830157867	14.240940363208098	14.272863023201902	14.144379426545038	13.757942061711475	13.584704182585709	13.72780348604326	13.776381624208375	13.328071808600164	14.037212322467404	14.214045857225578	14.184108242479352	13.780970297254804	13.977709233141795	13.480272696668319	13.951330253864432	13.259968299504877	13.586323777439173	13.715543788249141	0	0	0	0	0	0	0	0	0	0	0	0	0	0	0	0	0	0	0	0	0.024101295212023	-0.26912383677544	0.0438583725677757	0.00634847099327657
O60706	O60706	O60706	ABCC9_HUMAN	ABCC9	ATP-binding cassette sub-family C member 9	12.558872680533339	12.757765011328866	12.525816854193156	12.626194985900549	12.73808803626817	12.485821763206017	13.006720538915586	13.007859485688261	12.981800933914096	12.789537720374323	10.568497383481882	11.188213883782359	10.008599163537948	11.354197916735606	9.521678058534347	10.72339916939674	11.88464409476489	10.696608565712769	12.791113688941207	12.696683675279719	0	0	0	0	0	0	0	0	0	0	1	1	1	1	1	1	1	1	1	1	5.67990395087353e-5	-2.11311023243039	2.26715289672567e-4	NA
O60711	O60711	O60711	LPXN_HUMAN	LPXN	Leupaxin	17.996627954051803	17.927332374162976	18.00242497999092	17.809472978975137	17.95345759450377	17.991139819667012	18.137226323626912	18.18802373357085	18.022086009132472	18.14338321398982	16.31471953485017	16.254903125455044	16.23943630643406	16.576389864656544	16.26854748276478	16.525650795053934	16.332062780213953	16.51738796872812	16.382973513586876	16.341393728656595	0	0	0	0	0	0	0	0	0	0	0	0	0	0	0	0	0	0	0	0	7.56367673653777e-11	-1.6070639135048	3.63011191876349e-9	0.239823755623232
O60716	O60716	O60716	CTND1_HUMAN	CTNND1	Catenin delta-1	17.787092703176455	17.882004135192556	17.874657223403034	17.863744667770256	17.93301630850171	18.233011061213517	18.10043648962488	18.186506012718333	18.193347284167576	18.073357085253026	17.997460678485247	18.04805576357289	18.092633277855523	17.95896611700744	17.993187184906553	17.817858052050298	17.972071086559875	17.897378706849754	18.027587478535132	17.812941879694453	0	0	0	0	0	0	0	0	0	0	0	0	0	0	0	0	0	0	0	0	0.00404041270232133	0.149957596756732	0.00927905667882678	0.0484026394984104
O60725	O60725	O60725	ICMT_HUMAN	ICMT	Protein-S-isoprenylcysteine O-methyltransferase	16.82403886842345	16.397891849678928	16.466049369175085	16.716337196561664	16.65051888124845	16.70557839327316	16.754026261780268	16.65060302221531	16.864004732148953	16.849258478147604	16.763718113767663	16.76179792799312	16.19560481937942	16.714983314723035	16.36662274440853	16.906103755363695	16.68093635432455	16.67858638545854	16.491701242180344	16.679590056827315	0	0	0	0	0	0	0	0	0	0	0	0	0	0	0	0	0	0	0	0	0.693155619146402	-0.0504218489631612	0.753945722139301	0.308095998001782
O60733	O60733	O60733	PLPL9_HUMAN	PLA2G6	85/88 kDa calcium-independent phospholipase A2	10.933528379512751	10.664438395456871	10.675171979172188	12.226413258838129	10.004936719328368	10.041850768233855	10.916969202484117	10.784414194857119	10.818733948045542	10.597084173433373	11.041857611213059	10.523003195574455	10.330042931681842	10.583957148104053	10.392660880711793	10.350674037114485	11.189898668023167	11.410753427214772	11.18796440810879	10.695010739653238	0	0	0	1	0	0	0	1	0	0	0	0	0	0	0	0	0	0	0	0	0.424374596031066	-0.32659339300462	0.504952848454423	0.203333163130053
O60739	O60739	O60739	EIF1B_HUMAN	EIF1B	Eukaryotic translation initiation factor 1b	14.730475444322197	13.928527628018372	14.276393431179924	14.61815604777846	14.252643259712636	13.708221730038353	13.826290272616122	13.639985028836968	13.697640916438074	13.716465816263614	13.826091614490048	14.71860779152237	12.488372406595728	13.726388479271112	13.645849788441831	13.977324649215385	12.770529692087836	13.063310809257125	14.473008075438374	13.992469277849535	0	0	0	0	0	0	0	0	0	0	0	0	0	0	0	0	0	0	0	0	0.0687414174735336	-0.680177146138096	0.10828664721902	0.952966907941541
O60749	O60749	O60749	SNX2_HUMAN	SNX2	Sorting nexin-2	18.127475497283946	18.216073226707802	18.18684449645362	18.111069428336442	18.19830114846813	18.166869190029924	18.149399818087637	18.123434381523797	18.252707005414806	18.104900716622858	17.797009176890825	17.807380080443167	17.796888808442603	17.5587719567049	17.846537143914706	17.80348789821125	18.03426163397493	18.055780225162383	18.127410001419435	17.953838364541454	0	0	0	0	0	0	0	0	0	0	0	0	0	0	0	0	0	0	0	0	1.51687740852325e-5	-0.406635326170747	7.44049720276245e-5	0.00684408458934669
O60762	O60762	O60762	DPM1_HUMAN	DPM1	Dolichol-phosphate mannosyltransferase subunit 1	18.387167500378464	18.456254135333115	18.460443897265762	18.37373180393012	18.454921758577168	18.283015984884692	18.279356665273685	18.26118589912494	18.37075976448477	18.283205943508577	18.30860122722892	18.271923462738286	18.37244849794684	18.10574996868742	18.245803358685627	18.03896720117449	18.195425077054487	18.24435454320682	18.126089373619173	18.2053971333939	0	0	0	0	0	0	0	0	0	0	0	0	0	0	0	0	0	0	0	0	0.0076355816279557	-0.165598516039505	0.01607121500737	0.110398971220665
O60763	O60763	O60763	USO1_HUMAN	USO1	General vesicular transport factor p115	19.249372747028215	19.209619946773763	19.234001100994934	19.182901073893103	19.278474414044307	18.74309220999595	18.68076813582752	18.696655161981095	18.6556145723371	18.697968673130404	19.31021779692693	19.327844258637302	19.3515561096775	19.16538056704055	19.3074898956353	18.765415608049953	18.88203399729777	18.89103606061673	18.894261206824552	18.870584464336478	0	0	0	0	0	0	0	0	0	0	0	0	0	0	0	0	0	0	0	0	0.190873150730127	0.0616238690366515	0.258638766373959	1.37810827343503e-6
O60783	O60783	O60783	RT14_HUMAN	MRPS14	Small ribosomal subunit protein uS14m	15.6345756856743	15.51349629721355	15.383923622679907	15.430292461132709	15.52802365555709	15.723890213177024	15.75343875751355	15.630887077607452	15.5733246986979	15.806907029371725	15.451384997630065	15.622151939567317	15.660171425994527	15.218162095464878	15.5477109282513	16.090534247021008	15.673455391697363	15.7835584545061	15.813545732188011	15.76223927792809	0	0	0	0	0	0	0	0	0	0	0	0	0	0	0	0	0	0	0	0	0.983020360385931	0.00185393293010883	0.98584937293459	0.00612624663390525
O60784	O60784	O60784	TOM1_HUMAN	TOM1	Target of Myb1 membrane trafficking protein	18.462086837267915	18.61649141050838	18.661186594014737	18.501145209395773	18.627982661988483	18.796546653800682	18.662633609352174	18.719071244405708	18.62965544286141	18.715861471994195	18.348987434343602	18.31908551879726	18.348589852448786	18.190572230486776	18.412172865823784	18.558289909286945	18.763380968832163	18.605016447911364	18.788985907824774	18.724207397092417	0	0	0	0	0	0	0	0	0	0	0	0	0	0	0	0	0	0	0	0	7.70909687797329e-4	-0.249896962255015	0.00216877541161657	5.50702698800876e-5
O60825	O60825	O60825	F262_HUMAN	PFKFB2	6-phosphofructo-2-kinase/fructose-2,6-bisphosphatase 2	15.527272340951608	15.290062057997977	15.324992677961555	15.28980997520289	15.605074339809242	15.477698195054383	15.56527466769072	15.62575449724845	15.500266155263011	15.51849026551951	15.09892855254837	15.083761855146209	15.06680396834329	14.939873012307947	14.7923785307176	15.113807268147117	15.263705669914051	15.111482116762417	15.2720902771143	15.175467683322438	0	0	0	0	0	0	0	0	0	0	0	0	0	0	0	0	0	0	0	0	4.94345208106501e-4	-0.411093094571969	0.00148008100223146	0.0192989292140275
O60826	O60826	O60826	CCD22_HUMAN	CCDC22	Coiled-coil domain-containing protein 22	17.003386145097636	17.01060459187161	16.981857111769802	16.938430992232778	17.018156702536132	17.18818314658702	17.079234757245636	17.06757090948074	17.044724955196138	17.07070796836298	16.749869427396845	16.786933229094277	16.726377834863992	16.55695951987467	16.714419940115977	16.813117298581002	17.055886115700062	16.976329174106294	16.946266640200346	16.960465826609905	0	0	0	0	0	0	0	0	0	0	0	0	0	0	0	0	0	0	0	0	9.35143344788852e-5	-0.283575118432434	3.48774960841445e-4	0.00119056628303067
O60828	O60828	O60828	PQBP1_HUMAN	PQBP1	Polyglutamine-binding protein 1	15.431265798552888	15.655726363665561	15.918739809285094	15.690464566758884	15.698129470614523	16.253646235079756	15.31209943968307	16.05583105359043	15.988356280077609	15.936414800862511	16.11379302731422	16.036838988055568	16.416441295204457	15.335718329538183	16.187701955462686	15.773716169351212	15.752189842744057	15.39278026685686	15.783821873800058	15.620460407383433	0	0	0	0	0	0	0	0	0	0	0	0	0	0	0	0	0	0	0	0	0.075821046349583393	0.339233517339636	0.118150911561209	0.064862405920772
O60830	O60830	O60830	TI17B_HUMAN	TIMM17B	Mitochondrial import inner membrane translocase subunit Tim17-B	11.929432261409957	12.866148778312748	11.685883222802673	12.500675098751193	12.593993287268654	13.294003221378222	13.931827077113896	13.856853449121846	13.817223519335675	14.191383136631783	12.55269311021458	12.378609157932718	12.208511773020172	12.882996420517916	12.783047335043387	13.884952720999793	14.147658081374374	14.076590158337833	13.952122400661093	14.13787170725502	0	0	0	0	0	0	0	0	0	0	0	0	0	0	0	0	0	0	0	0	0.331761939311289	0.24594502963671	0.412079737811298	2.74852071787676e-7
O60831	O60831	O60831	PRAF2_HUMAN	PRAF2	PRA1 family protein 2	19.12272943288822	19.20209033558736	19.19888142906568	19.036227283245662	19.094276178703453	18.34894422422733	18.12603390096217	18.26253534052628	18.281427494821624	18.29034739858218	19.563894491471196	19.588348645818794	19.581130687919533	19.52585530807296	19.64167253221518	19.478578069910835	19.639981850331854	19.599200963366766	19.57381173255428	19.673157222371085	0	0	0	0	0	0	0	0	0	0	0	0	0	0	0	0	0	0	0	0	5.94547488123321e-7	0.449339401201456	5.02138895396039e-6	0.785157574349719
O60832	O60832	O60832	DKC1_HUMAN	DKC1	H/ACA ribonucleoprotein complex subunit DKC1	16.110128464992222	16.016897495981567	16.105732579381865	16.039885062305448	16.111449513576755	16.282221505919193	16.212916198216686	16.222798675601254	16.260257999815217	16.229445976165856	16.508341059018022	16.66842797722767	16.562965320020552	16.608715410400894	16.562761157294076	16.201846326350434	15.98653537371022	16.015469500900306	15.992593194868475	16.022441506505935	0	0	0	0	0	0	0	0	0	0	0	0	0	0	0	0	0	0	0	0	1.56689648889411e-7	0.505423561544671	1.6568173296156e-6	4.7584444843494e-7
O60841	O60841	O60841	IF2P_HUMAN	EIF5B	Eukaryotic translation initiation factor 5B	17.97531061805673	18.025577574213663	17.995844423426426	18.05757402001423	18.022757912187135	17.944986520293032	17.89617864575332	17.898347485877448	17.88724441897847	17.886619446644698	17.877631630845737	17.914087265239345	17.89145739893807	17.726597359868045	17.820397135588657	17.61062838222002	17.67991987851842	17.72680354990257	17.824275107770852	17.74974506080242	0	0	0	0	0	0	0	0	0	0	0	0	0	0	0	0	0	0	0	0	0.00243905262438004	-0.169378751483659	0.00598744465066035	0.0296479521081783
O60861	O60861	O60861	GAS7_HUMAN	GAS7	Growth arrest-specific protein 7	12.743073533615206	13.169514801963807	12.946544459057058	13.222139806828002	12.108250004987465	13.528270954033934	13.484231298219063	13.08301054149784	13.435357729966439	13.080116324668127	14.95915975207321	15.108152790790145	15.147391769839059	15.13761558954651	15.071504261780932	14.54967638957372	14.494018018405626	14.500275493165505	14.848388209560113	14.4051215142285	0	0	0	0	0	0	0	0	0	0	0	0	0	0	0	0	0	0	0	0	7.56670307448476e-8	2.24686031151566	9.09252251004428e-7	4.6770006495661e-5
O60869	O60869	O60869	EDF1_HUMAN	EDF1	Endothelial differentiation-related factor 1	17.309129920488594	17.403186822553177	17.44830185844793	17.467207505946757	17.377651135927586	17.320994408577263	17.08236737552857	17.274432755628524	17.140779853811104	17.1103507630536	17.628716077050445	17.815120572497975	17.99369028123197	17.675564283805187	17.777441548524635	17.05431814149724	17.292375560286985	17.37942913669599	17.381602093439373	17.169719524870224	0	0	0	0	0	0	0	0	0	0	0	0	0	0	0	0	0	0	0	0	1.35566774393206e-4	0.377011103949233	4.812080145091e-4	4.76376310193242e-5
O60870	O60870	O60870	KIN17_HUMAN	KIN	DNA/RNA-binding protein KIN17	13.576555204341664	13.557679084580052	13.338067797542616	13.53774014237898	13.247850393637604	13.219230547753611	13.528185472934666	12.817978931358404	13.364613467106713	13.357208333961871	13.873790133259963	13.533281057562974	13.598808553452503	14.077675280615097	13.521808977505756	13.545193758653017	13.063875337893514	13.373803159630832	13.13917720078399	13.185959435631318	0	0	0	0	0	0	0	0	0	0	0	0	0	0	0	0	0	0	0	0	0.0582326379806454	0.269494275983078	0.0939103809687873	0.00610773039243044
O60879	O60879	O60879	DIAP2_HUMAN	DIAPH2	Protein diaphanous homolog 2	16.149143753788337	16.056428153519015	16.011775413831895	16.01354949443698	15.935188075068586	15.978768544642712	16.003287311940973	15.92405394310893	15.95509135439625	16.043475919338437	15.399154400810026	15.51398968970207	15.541973826715086	15.777581528789518	15.481985431492097	16.18301693998769	16.1729099150867	16.11865115854803	16.03319282995485	16.031699049205375	0	0	0	0	0	0	0	0	0	0	0	0	0	0	0	0	0	0	0	0	2.43576788546708e-5	-0.490280002627205	1.0900435288676e-4	5.14277827335598e-6
O60884	O60884	O60884	DNJA2_HUMAN	DNAJA2	DnaJ homolog subfamily A member 2	18.03160429048602	18.028267618239543	18.00540525130164	18.025074660309993	18.02584788558621	18.228954875982623	18.22759714253274	18.160393415305766	18.266576107925673	18.26186995744615	18.070692247621775	18.109570529559956	18.222044876247477	17.923646661245648	18.11912350632336	18.055991998466187	18.037487970070856	18.127369694794087	18.139931001103253	18.06580002527457	0	0	0	0	0	0	0	0	0	0	0	0	0	0	0	0	0	0	0	0	0.225506159673728	0.0657756230149538	0.298502373209732	0.946239244917518
O60885	O60885	O60885	BRD4_HUMAN	BRD4	Bromodomain-containing protein 4	15.26193329677507	15.312141994443698	15.358967064884101	15.309504775449264	15.544004489535165	15.35867180282653	15.164922635377632	15.17644978460786	15.278035582348114	15.166739762878482	15.91017658972833	15.891999616746107	15.878371880501245	15.836864009193704	15.953239316810714	15.310857706630367	15.581041660125072	15.363761755531208	15.538158612823255	15.416939336397938	0	0	0	0	0	0	0	0	0	0	0	0	0	0	0	0	0	0	0	0	1.45417363806997e-6	0.53681995837856	1.03786301951299e-5	8.21047569724521e-6
O60888	O60888	O60888	CUTA_HUMAN	CUTA	Protein CutA	18.832151397998913	18.294122618674926	18.23215388245604	18.18227310202058	18.19720709252018	19.106703502310424	18.981723351374036	18.877961076868292	18.6175643170671	18.952607603361596	18.050736137767938	18.046319373407844	18.141832735637266	18.390639206735706	18.183407616467775	19.039550972755805	18.86077782783318	18.90583942168351	18.04106553469603	18.391335903380163	0	0	0	0	0	0	0	0	0	0	0	0	0	0	0	0	0	0	0	0	0.154041368759683	-0.184994604730818	0.215959694001899	0.0184263512008183
O60906	O60906	O60906	NSMA_HUMAN	SMPD2	Sphingomyelin phosphodiesterase 2	13.343990690142611	13.256726161082934	13.759971381228887	13.667122632861432	13.565649532000936	13.435514003914442	13.728664577579087	13.339154090932059	13.450708657323165	13.31221646225454	12.528324682418361	11.881343427320473	12.20794164326218	12.519255382185664	12.487840033823051	13.030768852316282	13.060163941130973	12.789981870403624	12.124198873993713	12.573050674507561	0	0	0	0	0	0	0	0	0	0	0	0	0	0	0	0	0	0	0	0	1.38594254231237e-5	-1.19375104566141	6.8953007303747e-5	0.0884759877789757
O60907	O60907	O60907	TBL1X_HUMAN	TBL1X	F-box-like/WD repeat-containing protein TBL1X	11.917527342414187	13.04233482894426	11.248650816197046	12.825044233980378	12.920365882788262	10.811472362366253	12.257938766844033	10.423744231127959	10.224278099487961	10.536918071491751	11.12046952097877	10.804299237398524	11.111406376271272	12.500291678719984	10.974278339444343	12.072162757719667	12.754960553448255	11.505864981251039	10.429477252847423	12.482356728915148	1	0	1	0	0	1	0	1	1	1	1	1	1	0	1	0	0	1	1	0	0.0242005719820475	-1.08863559030225	0.0439972157577069	0.260548493911766
O60911	O60911	O60911	CATL2_HUMAN	CTSV	Cathepsin L2	9.561176828490465	9.965615037349341	12.28110994914706	11.404939301437539	10.961786216841027	11.060827056969325	12.146823209093755	12.589372598033226	12.030608516949707	12.121782794542124	12.193306660433	11.991776916951586	11.935761751000893	11.042591863614723	11.57809819583875	12.250126658272713	12.658773809951176	12.544339032838208	12.95130293069845	13.18895967080665	1	1	0	0	1	1	0	0	0	0	0	0	0	1	1	0	0	0	0	0	0.0852736369423067	0.913381610914703	0.130532505747248	0.00249314395473842
O60921	O60921	O60921	HUS1_HUMAN	HUS1	Checkpoint protein HUS1	12.115189993678767	11.775466250962063	11.807310080385342	11.413733694578333	12.020229931356894	11.167963757727112	12.244649253554748	12.100067663175825	12.292056999394402	11.962520103954562	12.212769942387364	12.477216901316886	11.81233376284407	11.790914547775941	12.024062677359712	11.404524249177253	11.441232390418774	11.478162892737632	11.847922546984098	10.80977069381441	0	0	1	0	0	0	0	0	0	0	0	0	0	0	0	0	0	0	0	1	0.270732189456626	0.237073576144516	0.347854841054001	0.0146577372949001
O60925	O60925	O60925	PFD1_HUMAN	PFDN1	Prefoldin subunit 1	17.81396276900941	17.796489620136946	17.789476333382826	17.86197135205556	17.71344021759448	17.80002145055656	17.896651695422168	17.85889769160151	17.766121229610683	17.78692684976431	17.949125660897796	17.723454304712416	18.03482045155928	17.927511783252363	18.17445272767758	17.593631843688605	17.83219158350009	17.851871017374336	17.852773319088396	17.772346794988387	0	0	0	0	0	0	0	0	0	0	0	0	0	0	0	0	0	0	0	0	0.041642114162681	0.166804927184049	0.070547779542145	0.045809189469927
O60927	O60927	O60927	PP1RB_HUMAN	PPP1R11	E3 ubiquitin-protein ligase PPP1R11	15.978151824948158	15.774812792373979	15.998953966358286	15.738612165422982	15.911712644736662	16.13375431259093	16.221734373764857	16.341595264598933	16.17851702631851	16.370624410109286	16.087632725826715	16.004503586753327	16.187181934036328	16.436830265537107	15.924833375778883	16.343508453207832	16.047055730207973	16.133425215586396	15.827216155193573	16.044827392201594	0	0	0	0	0	0	0	0	0	0	0	0	0	0	0	0	0	0	0	0	0.0230525187878721	0.247747698818456	0.0421455150740865	0.659145259561341
O60930	O60930	O60930	RNH1_HUMAN	RNASEH1	Ribonuclease H1	12.079391445638521	11.25518794221896	12.197351862633298	12.487651647345487	11.615933039966029	12.070650953658912	12.69280290911931	11.944100744147509	12.492802057461752	12.143281162985966	11.79206632542875	11.854891752861038	11.47721184087145	12.56675570629346	11.220263439609612	12.641473776925702	12.595287789850017	12.57790083688697	12.631288482764312	12.689087266616207	0	0	0	0	0	0	0	0	0	0	0	0	0	0	0	0	0	0	0	0	0.642361464557138	-0.144865374547598	0.710116892680507	0.00334304474188782
O60934	O60934	O60934	NBN_HUMAN	NBN	Nibrin	15.505792949582295	15.442745914976223	15.504887248429547	15.470957498309556	15.375626628854773	15.06051017949761	15.12837702275073	15.106166226554658	15.053442300862304	15.080642675162307	14.945073421504825	14.892822638955632	14.968495804982902	15.120869647197997	14.965878958417697	15.13625420130901	15.011616010752117	14.915888713012622	14.786570838442644	14.977807598611186	0	0	0	0	0	0	0	0	0	0	0	0	0	0	0	0	0	0	0	0	2.630148219779e-6	-0.48137395381867	1.71410038857722e-5	0.858306305929707
O60936	O60936	O60936	NOL3_HUMAN	NOL3	Nucleolar protein 3	12.674225377352071	12.127101223941033	12.31443030029742	12.421289056507193	12.886580629909698	12.850774815330873	12.739742643614733	12.02403496553257	12.498500205604334	12.964068260768329	13.081288691078514	12.382024129772974	13.361176178590297	12.674752814895314	13.210022898409429	12.38405520479991	12.773994265340878	13.349972274019576	12.899332374238428	12.8742359931715	0	0	0	0	0	0	0	0	0	0	0	0	0	0	0	0	0	0	0	0	0.0577847104024962	0.457127624947823	0.0933758979588723	0.704689986639461
O60941	O60941	O60941	DTNB_HUMAN	DTNB	Dystrobrevin beta	10.190849397601099	10.909638115131868	10.770862074387042	10.926006833704935	10.994466584973962	11.436378413915243	10.612039123861537	11.896558294502599	10.953738123787994	10.763718632391484	11.85945695551348	10.758707232272927	10.263269200372662	9.67802415017778	10.711684179127115	11.342352510087794	10.419423016201485	11.461351543120028	11.229960372213842	11.505824962039007	0	0	0	0	0	0	0	1	0	0	1	1	0	1	0	0	0	0	0	1	0.797443720731821	-0.104136257666985	0.841431203484143	0.207653936006384
O60942	O60942	O60942	MCE1_HUMAN	RNGTT	mRNA-capping enzyme	14.545911674970652	14.745254141957256	14.739274312157645	14.41603877869609	14.395326605938118	14.694102106148902	14.435175388963096	14.336513533377317	14.546074513834938	14.300517013613131	14.799013418853718	14.754522190244636	14.58921223270813	14.931785534342964	15.08229875977692	14.623035555795694	14.898454956628719	14.731764500417281	15.035611023558454	14.76826187582332	0	0	0	0	0	0	0	0	0	0	0	0	0	0	0	0	0	0	0	0	0.0292968003690206	0.263005324441325	0.0518238479271022	0.848243444421706
O75027	O75027	O75027	ABCB7_HUMAN	ABCB7	Iron-sulfur clusters transporter ABCB7, mitochondrial	14.919100748220883	15.170468883856676	15.08092159638481	14.793227346799682	15.258087509754464	15.34542603867559	15.399231187055856	15.338969617985509	15.469349280654319	15.432992019913879	15.324173513181936	15.437316441636408	15.340837621436368	14.814542412739492	15.108908274982392	15.465062546907278	15.486470531654408	15.325066485419054	15.571334917132209	15.611488824939547	0	0	0	0	0	0	0	0	0	0	0	0	0	0	0	0	0	0	0	0	0.224690703044397	0.160794435792024	0.2976195645184	0.0240357854263121
O75030	O75030	O75030	MITF_HUMAN	MITF	Microphthalmia-associated transcription factor	14.071655088913715	14.024247986522196	13.999876717568593	13.999075124875333	14.15300569277207	13.363381914782282	13.410862053016634	13.378917974255154	13.275155496423437	13.193272774357562	11.243531385903925	10.848250943762473	12.456050414359183	11.075989336432432	11.043336880701007	9.685767935584842	11.498356702135546	11.293419247525527	9.66755688102718	10.510938155773953	0	0	0	0	0	0	0	0	0	0	1	1	1	1	1	1	1	1	0	1	5.30283181311743e-7	-2.71614032989858	4.56521986918756e-6	NA
O75044	O75044	O75044	SRGP2_HUMAN	SRGAP2	SLIT-ROBO Rho GTPase-activating protein 2	15.70625317417661	15.673919088196397	15.764182207517436	15.622180544037159	15.634791201636427	15.711489529228325	15.726574743683791	15.761483708414953	15.717194444726458	15.737302805852693	15.838846909249181	15.81375614421071	15.818946599674709	15.859156203973647	15.828312544937152	15.770653570219261	15.913027294829707	15.89954574499535	15.938858237600062	15.831341885487152	0	0	0	0	0	0	0	0	0	0	0	0	0	0	0	0	0	0	0	0	0.00457377143624121	0.151538437296278	0.0103176971746336	0.394249636954956
O75051	O75051	O75051	PLXA2_HUMAN	PLXNA2	Plexin-A2	12.520748802048791	13.397153179320089	12.657043730717858	12.953468962228849	12.781273641082533	12.66952731907924	13.365556945763792	12.957738704330463	13.313676672857424	12.768546193999866	11.925417210425488	12.167648234683801	9.870559393897386	12.29811126788134	11.076915780727889	13.282871237714822	12.578016455507163	12.976902383214865	13.007806938701359	12.0007605956829	0	0	0	0	0	0	0	0	0	0	0	1	1	0	0	0	0	0	0	0	0.00708475305834501	-1.39420728555644	0.0150183273638284	0.0138236059944505
O75061	O75061	O75061	AUXI_HUMAN	DNAJC6	Auxilin	12.261563135424929	12.216588244245383	12.13332526761068	11.571686289380501	12.169326885390143	13.44851642481447	13.109625006618995	13.214574120114273	13.586042239344044	13.348700494935246	12.146431845505553	12.651935161048812	12.447338982208041	12.602506338203762	12.06579644977865	12.924159283917337	13.539340590865203	13.10394670725049	13.259247472729992	12.95720000796966	0	0	0	0	0	0	0	0	0	0	0	0	0	0	0	0	0	0	0	0	0.132940399956432	0.312303790938635	0.190850314463694	7.22087541312556e-4
O75063	O75063	O75063	XYLK_HUMAN	FAM20B	Glycosaminoglycan xylosylkinase	14.8010009820742	14.662468110918844	14.663274562765249	14.731642540329583	14.751052337634396	14.685975178494683	14.524290715195717	14.601782393050877	14.643918179245468	14.344822950207739	14.657430108963014	14.754835320409565	14.501109435347503	15.036160731290257	14.715045004291271	14.926722216320604	14.981464712771277	15.033052988164444	14.956893387226753	14.994808627263694	0	0	0	0	0	0	0	0	0	0	0	0	0	0	0	0	0	0	0	0	0.903747556859106	0.0110284133158682	0.924746159610077	0.0155259459106361
O75064	O75064	O75064	DEN4B_HUMAN	DENND4B	DENN domain-containing protein 4B	12.610404323481088	13.608636009093852	13.04539109239501	11.847940904161305	13.627169060841846	12.947472570926085	12.68358242356271	12.444611165963689	12.837730416064305	12.35195511735194	13.071291401109857	13.15448745354951	13.542995559032763	11.85803151966185	13.39316250434596	11.447212357408844	12.604154741894535	12.696834983402793	13.284043272404373	11.5060248665078	0	0	0	1	0	0	0	0	0	0	0	0	0	0	0	1	0	0	0	0	0.888957102046503	0.0560854095453696	0.913225988311183	0.117023365684894
O75071	O75071	O75071	EFC14_HUMAN	EFCAB14	EF-hand calcium-binding domain-containing protein 14	13.28190105688464	12.94359172589388	13.35205722350146	13.133261040357471	12.99637815331192	13.085092315724426	13.122679188990462	13.373993424247073	13.209066442400664	13.364818623655427	13.269735954683295	13.287914342718082	13.288375866677915	13.737891636730133	13.45373362160104	13.196714304456217	13.494593116093238	13.202711559460896	13.029140534010073	13.59188461108307	0	0	0	0	0	0	0	0	0	0	0	0	0	0	0	0	0	0	0	0	0.0610529302376835	0.266092444492223	0.0978287156847328	0.459185350570159
O75072	O75072	O75072	FKTN_HUMAN	FKTN	Ribitol-5-phosphate transferase FKTN	11.560000701867214	10.543662214802474	11.624276832471018	12.512090359500569	11.185989099295028	12.514661888029782	14.423273515708594	14.49588624830836	10.148001976090683	10.657888888225235	11.347295347009945	14.345273557359395	10.007970967979574	14.158609688214478	11.818326041969346	11.038543874694339	11.217982353884713	12.018988503098363	11.050317918825833	12.076969260147536	1	1	1	1	1	1	0	0	1	1	1	0	1	0	1	1	1	1	1	1	NA	NA	NA	NA
O75083	O75083	O75083	WDR1_HUMAN	WDR1	WD repeat-containing protein 1	20.49246935051364	20.351711378697917	20.330400487381358	20.435904207910426	20.338290258337864	20.434693376772678	20.494287233294923	20.51227365297861	20.463187080252247	20.490893955181598	20.279415613991176	20.25254994570708	20.32611563661855	20.256263982913396	20.339030096385315	20.12520155504978	20.03059440054986	20.21112306640291	20.099260475063726	19.994090974205214	0	0	0	0	0	0	0	0	0	0	0	0	0	0	0	0	0	0	0	0	0.0509496524011928	-0.0990800814451305	0.0836292164643785	0.00181263027094168
O75084	O75084	O75084	FZD7_HUMAN	FZD7	Frizzled-7	15.431729372723707	15.348714324649446	15.440489631811406	15.515909230667093	15.565938051676284	15.110960377356001	14.954355368926938	15.45756684751004	15.226333161523932	14.99442857526886	16.722594098956584	16.73694358021894	16.811951616015747	15.993683648136075	16.62650758277611	15.54163208019124	15.878201824381602	16.15078059074311	16.392999898142477	15.956097048266615	0	0	0	0	0	0	0	0	0	0	0	0	0	0	0	0	0	0	0	0	4.46724145410122e-6	1.1177799829151	2.6443825889676e-5	0.00756825079477317
O75094	O75094	O75094	SLIT3_HUMAN	SLIT3	Slit homolog 3 protein	16.224261752023686	16.413535377803324	16.401701188908348	16.400734372512147	16.44361539221445	16.77785888075567	16.469276137238655	16.528475477535487	16.601588002964018	16.517607880383345	16.82380259038584	16.926875069454688	16.951637603829923	16.903470005199388	16.886637306754764	16.589084922723117	16.790933887322286	16.744452830788568	16.846751367527872	16.72450053029838	0	0	0	0	0	0	0	0	0	0	0	0	0	0	0	0	0	0	0	0	4.10425805628848e-7	0.521714898432531	3.69198971056702e-6	0.00988644538711723
O75095	O75095	O75095	MEGF6_HUMAN	MEGF6	Multiple epidermal growth factor-like domains protein 6	12.258677912024416	12.088943893007798	12.12244948031473	12.34154940027275	12.252431862502519	13.014967189851879	12.679268957952143	13.115094059049147	12.918121578921118	12.860693213717324	14.292343204037914	14.270419439633722	14.365003239608797	14.524517229168845	14.25927984410435	12.263415927557217	12.013887914874543	12.474108978269761	12.743395470058733	12.25228992811469	0	0	0	0	0	0	0	0	0	0	0	0	0	0	0	0	0	0	0	0	1.61143157898897e-10	2.12950208168628	6.67928877203463e-9	9.37705325583802e-9
O75096	O75096	O75096	LRP4_HUMAN	LRP4	Low-density lipoprotein receptor-related protein 4	12.15742903761026	11.465185721008462	11.803998909467929	10.750776836301297	11.07217627651278	11.152885129733361	11.436650769833717	10.359551625567802	11.084443356271308	11.164152047034225	12.286008994206082	12.15545389372656	10.638868992004257	12.311379364693968	12.127304395671118	11.284288084513975	11.300684307719441	11.426739706964192	12.123571954384987	10.831311106215402	1	1	1	1	1	1	1	1	1	1	0	0	1	0	0	1	0	1	1	1	0.252768305642748	0.453889771880256	0.328033997688897	0.17904226792609
O75110	O75110	O75110	ATP9A_HUMAN	ATP9A	Probable phospholipid-transporting ATPase IIA	15.564944349364724	15.661098891638447	15.699602274170905	15.68321669686401	15.508525215896226	15.235356096325846	15.374098738513618	15.268969569990517	15.36488016493154	15.314154818623964	16.066068162216823	16.258035966917873	16.07840102222423	16.331370099347286	16.032977683123967	16.55751605458623	16.31665630089433	16.31532295268267	16.347081502541286	16.4090577385379	0	0	0	0	0	0	0	0	0	0	0	0	0	0	0	0	0	0	0	0	8.93541843332195e-6	0.529893101179178	4.75547003606079e-5	0.00679060383105089
O75113	O75113	O75113	N4BP1_HUMAN	N4BP1	NEDD4-binding protein 1	15.08426860464538	15.101614623831583	15.02332553474569	15.126083322160241	15.130309123034277	14.650804940516348	14.668131537689206	14.730162289773007	14.651774876108748	14.729408316984019	15.089963509968495	15.066967896871155	15.097332614391345	15.201239473482026	15.04424041496629	14.873929479284707	14.883850838958237	14.94354044791168	14.684951293443914	14.895518482245206	0	0	0	0	0	0	0	0	0	0	0	0	0	0	0	0	0	0	0	0	0.893105947033578	0.00682854025243174	0.916313897270113	0.00182492646957473
O75116	O75116	O75116	ROCK2_HUMAN	ROCK2	Rho-associated protein kinase 2	18.100195202362634	18.13035437561591	18.120906087019364	18.20345793698672	18.224877836283895	18.126916167646392	18.11971625625061	18.06784921878499	18.104081687003603	18.12347479824414	18.043155479472265	18.08139501455558	18.0783593228228	17.99095707561837	18.07359244328415	18.17080039502588	18.270920346745967	18.260322328919685	18.289307478811736	18.225367501526648	0	0	0	0	0	0	0	0	0	0	0	0	0	0	0	0	0	0	0	0	0.02530234377752	-0.102466420503074	0.0456444486555982	3.736331005145e-4
O75122	O75122	O75122	CLAP2_HUMAN	CLASP2	CLIP-associating protein 2	14.826523660964957	14.878180266540484	14.860359557837366	14.87187636807256	14.797149805198737	14.976698362986248	14.708609730918278	15.029140534010073	14.905575039562665	14.968495804982902	15.020450460153105	15.023529131163087	15.122342701858912	14.927444652140851	14.918616370734961	14.696902342756898	14.828424121608723	14.922017544858235	14.734677870425754	14.74783632566107	0	0	0	0	0	0	0	0	0	0	0	0	0	0	0	0	0	0	0	0	0.0154059070387615	0.155658731487362	0.0296965716487912	0.00504412496739869
O75127	O75127	O75127	PTCD1_HUMAN	PTCD1	Pentatricopeptide repeat-containing protein 1, mitochondrial	12.07751673673806	12.97927513009338	12.549799104450422	12.026672130654996	12.05919910231454	13.704173837217375	13.548304159635121	13.688927779531635	13.455468502964887	13.661210258821923	13.114552477851548	12.662748473573865	12.811884403875803	12.601292595944763	12.499469721073291	12.977075956658343	12.938462235966814	12.859765769922362	12.926479470792389	13.358294053956817	0	0	0	0	0	0	0	0	0	0	0	0	0	0	0	0	0	0	0	0	0.087194737024333	0.399497093613574	0.133218798560814	0.0914816785044928
O75131	O75131	O75131	CPNE3_HUMAN	CPNE3	Copine-3	19.471121477090517	19.54285617147393	19.487659497273206	19.44760591146543	19.496879127289045	19.45773155384438	19.502387029862497	19.429488472737674	19.425203607550618	19.493663938022863	18.73570144954957	18.7915635532666	18.907709275868353	18.90394949401056	18.79137913412547	19.36480366530979	19.33063244845767	19.37473810285296	19.18971116838272	19.363608633567203	0	0	0	0	0	0	0	0	0	0	0	0	0	0	0	0	0	0	0	0	1.09993567621787e-8	-0.663163855554316	1.89999664760479e-7	9.26031695596645e-7
O75140	O75140	O75140	DEPD5_HUMAN	DEPDC5	GATOR1 complex protein DEPDC5	13.78984945465536	13.870017876201306	13.829118182629795	13.767512041028528	13.847497841247439	13.982271690201523	13.970177807814702	13.954614369591662	13.874328222848801	13.854517793814113	13.596480968482835	13.512308379570566	13.480676618463761	13.634969828624104	13.378877344305021	13.462642854385557	13.304251487591378	13.366581766708906	13.475201440409817	13.509762635489272	0	0	0	0	0	0	0	0	0	0	0	0	0	0	0	0	0	0	0	0	0.00233144278840092	-0.300136451263226	0.00575855591649719	0.273784735552228
O75143	O75143	O75143	ATG13_HUMAN	ATG13	Autophagy-related protein 13	14.851710006931258	14.761525262037903	15.023780338206631	14.749225223304474	14.965797809864696	14.809547086075103	14.765301640456698	14.589709658267918	14.738313968256158	14.637598473421741	14.724087461793989	14.549261247172602	14.696147086097707	14.767879250209017	14.390034570746135	14.446805460007454	14.766673833370076	14.448316378983188	14.683844461541591	14.516838812162728	0	0	0	0	0	0	0	0	0	0	0	0	0	0	0	0	0	0	0	0	0.0164903469108119	-0.244925804865101	0.0314690786881328	0.575480200634923
O75146	O75146	O75146	HIP1R_HUMAN	HIP1R	Huntingtin-interacting protein 1-related protein	16.38832678559527	16.283397685895412	16.393978611190946	16.23473137568271	16.134843409290838	16.82870674389546	16.70699506882239	16.779078083234364	16.676177476832603	16.602593036440016	15.120812961201924	14.902992122842836	15.318715792815004	15.477106832622981	15.318620478155529	15.630614103792803	15.65150022065274	15.568710251898333	15.572543326054134	15.51230220601531	0	0	0	0	0	0	0	0	0	0	0	0	0	0	0	0	0	0	0	0	3.75450375283149e-7	-1.05940593600339	3.42669364636944e-6	0.00274781288855298
O75147	O75147	O75147	OBSL1_HUMAN	OBSL1	Obscurin-like protein 1	13.819241065431102	13.789462323537355	13.861920480815629	13.828027365343646	13.699171166902309	14.325684913815675	14.37506659025998	14.353739554320342	14.161690897745009	14.383778531046007	14.348167950108918	14.366636403383094	14.35273314949786	14.462719529587494	14.112871142956907	14.340357806724478	14.19876730966692	14.146258402487918	14.070666046005739	14.090757517463889	0	0	0	0	0	0	0	0	0	0	0	0	0	0	0	0	0	0	0	0	2.48130693913933e-5	0.529061154700845	1.10733157668161e-4	0.0733365381829951
O75150	O75150	O75150	BRE1B_HUMAN	RNF40	E3 ubiquitin-protein ligase BRE1B	15.270131042632727	15.203455069249472	15.17154039731604	15.18841112489666	15.159149966576912	15.214467116962169	15.184600318446348	15.203248577185622	15.199722181973886	15.22407706390057	15.542983471756067	15.579033028462353	15.374601423267988	15.415055110194803	15.556356364901108	15.44137506007731	15.400042200847475	15.338266316063944	15.309842239250163	15.413512239070378	0	0	0	0	0	0	0	0	0	0	0	0	0	0	0	0	0	0	0	0	2.15321819146657e-4	0.295068359582105	7.17888677396196e-4	0.0646650867868842
O75151	O75151	O75151	PHF2_HUMAN	PHF2	Lysine-specific demethylase PHF2	13.966955998438522	13.915384581022247	13.72534495391317	13.891717261785198	13.801748769976278	13.717933412356787	13.673872173303788	14.064826953180875	14.065862069233885	13.869526371959132	14.295245188120381	14.405407422219204	14.411034247893983	14.668613567240259	14.468528589753234	14.35377400780883	14.413118823819573	14.140014909967068	14.154414667520724	14.505141646585466	0	0	0	0	0	0	0	0	0	0	0	0	0	0	0	0	0	0	0	0	1.75715624174737e-5	0.589535490018331	8.35326647544791e-5	0.169797115272492
O75152	O75152	O75152	ZC11A_HUMAN	ZC3H11A	Zinc finger CCCH domain-containing protein 11A	14.012711824162656	14.14436349255815	14.166139539780376	14.06110956653911	14.009137539482644	13.908570882430396	14.030279170147105	13.962064553720214	13.653012978946027	13.694140204076431	14.221723047183053	14.132162311600824	14.327300009990685	14.1426336087271	14.10450047398799	13.92207331124603	14.212101155429044	13.859651253293974	14.064591213193744	14.086550923653547	0	0	0	0	0	0	0	0	0	0	0	0	0	0	0	0	0	0	0	0	0.149072031508353	0.106971497793342	0.210206251326434	0.0806161864000421
O75153	O75153	O75153	CLU_HUMAN	CLUH	Clustered mitochondria protein homolog	15.059044431538718	15.131672111501448	14.902026458746057	15.060598836935263	15.004000954877197	15.146485147198337	15.062299160732607	15.07050672993735	15.03918467030667	14.871318109149792	14.629589991736358	14.839203788096944	14.647475290777809	14.628491107801652	14.667776838393431	14.743687885998368	14.739875520798648	14.678369060528315	14.867524895927142	14.645309423699903	0	0	0	0	0	0	0	0	0	0	0	0	0	0	0	0	0	0	0	0	1.80618124629667e-4	-0.348961155358499	6.18655670472982e-4	0.426568828907423
O75155	O75155	O75155	CAND2_HUMAN	CAND2	Cullin-associated NEDD8-dissociated protein 2	13.42210419789635	13.182451774504173	13.21483210926237	13.015681612712797	13.407905043961001	12.488746456729665	12.252963992127269	12.606129880605664	12.576113468871862	12.515611145288888	11.841882727579083	12.440765372867066	11.971891971583718	11.733485689034874	11.999302434856908	14.122342701858912	14.259610873283625	14.146218619039429	13.968639796403679	14.280864994523085	0	0	0	0	0	0	0	0	0	0	0	0	0	0	0	0	0	0	0	0	7.89001344998672e-6	-1.25112930848301	4.26135160388433e-5	6.69286936742256e-9
O75157	O75157	O75157	T22D2_HUMAN	TSC22D2	TSC22 domain family protein 2	15.832244750289185	15.749314276775458	15.8006016662964	16.06827445572051	16.08501801834799	16.02485829932565	16.116063680753765	16.03262692500353	16.05114520121264	16.106127367266613	16.513510176183665	16.759003907962224	16.16988586530383	16.542522568786257	16.39660812570469	16.405731493575423	16.25659386204372	16.1347632092185	16.50805317008068	16.38325202956547	0	0	0	0	0	0	0	0	0	0	0	0	0	0	0	0	0	0	0	0	2.2958384941437e-4	0.569215495302222	7.59436464323639e-4	0.206453170796142
O75161	O75161	O75161	NPHP4_HUMAN	NPHP4	Nephrocystin-4	11.258100763329095	11.030536043310972	11.358877301593772	11.453475682032261	11.494313212711566	10.780775804853048	11.861593679654673	10.81558364543416	11.735959450590657	11.756223942619753	10.85386708175687	11.265474586461234	12.14729397744316	11.711176528747412	10.975360779187854	12.02053553705529	10.621947571565451	11.939116361115959	11.037217580534907	11.37739783737375	0	1	1	1	1	1	1	1	1	1	1	1	0	0	0	0	1	0	1	1	0.800862491503833	0.071573990123774	0.843837674851932	0.980626643023796
O75164	O75164	O75164	KDM4A_HUMAN	KDM4A	Lysine-specific demethylase 4A	13.266253628772393	13.216407876387994	12.45564829725176	13.520606404337942	13.232283007092757	12.976669726259209	12.910886281800696	13.28104762735909	12.978796246151816	13.114841996996857	12.960110564652815	13.15452384518689	12.718821814241096	13.150294693600799	12.298033919796758	12.54261597020186	12.983948402604714	12.800574367257822	12.81162957120323	12.602601445021888	0	0	0	0	0	0	0	0	0	0	0	0	0	0	0	0	0	0	0	0	0.231976784783331	-0.281882875272895	0.305553645035069	0.556507161460505
O75165	O75165	O75165	DJC13_HUMAN	DNAJC13	DnaJ homolog subfamily C member 13	17.723367640546225	17.718465983984316	17.66460005724143	17.801430502233853	17.7794692930036	17.699396226390945	17.69698789546701	17.692411178072255	17.69312618418421	17.663822136830785	16.98267055375678	17.02616678787726	16.95348032986435	16.990148293776258	16.85705763916737	17.13871177426592	17.041413177856384	17.048710362021247	16.956421535720725	17.027970771293923	0	0	0	0	0	0	0	0	0	0	0	0	0	0	0	0	0	0	0	0	1.93558085582745e-9	-0.775561974513483	4.83292229266573e-8	0.109129519790934
O75167	O75167	O75167	PHAR2_HUMAN	PHACTR2	Phosphatase and actin regulator 2	14.304978691974158	13.851368410130673	13.983759624819534	13.761488902683276	13.746388352742713	13.83809101913441	14.04105162722703	14.316889598552498	14.101425858690245	14.357325191170727	14.222930715046173	14.169932828542613	14.340754186861748	14.232188554211897	14.110670893651442	14.464156435612924	14.561562422576728	14.552464973423136	14.68578359752174	14.473407693749708	0	0	0	0	0	0	0	0	0	0	0	0	0	0	0	0	0	0	0	0	0.0221989625331786	0.285698639192704	0.0407523327309726	3.83099395816321e-4
O75170	O75170	O75170	PP6R2_HUMAN	PPP6R2	Serine/threonine-protein phosphatase 6 regulatory subunit 2	14.349066937576248	14.33944641483982	14.423181581223465	14.312166817474404	14.347420672739553	14.153013612205356	14.172716581267059	14.201664488711414	14.115555787538868	14.166131692073089	14.37960850839583	14.423529588030137	14.500792096260426	14.586118494669957	14.382130886412808	14.59224678465267	14.648132845652658	14.577216373660157	14.547605506288594	14.467153363459733	0	0	0	0	0	0	0	0	0	0	0	0	0	0	0	0	0	0	0	0	0.128806071890073	0.100179429983134	0.186081590879404	0.0969036070375331
O75175	O75175	O75175	CNOT3_HUMAN	CNOT3	CCR4-NOT transcription complex subunit 3	15.530003906599056	15.447745127722154	15.550262800248733	15.410812377597757	15.585338153643702	15.390951502740089	15.358774808081991	15.380237825123183	15.376003259808922	15.359550544711702	15.71650064879298	15.831861410971387	15.72204169651028	15.659115115989621	15.701574505392012	15.535588258772849	15.650639481777024	15.432408142160233	15.518865192659426	15.493039200245914	0	0	0	0	0	0	0	0	0	0	0	0	0	0	0	0	0	0	0	0	0.00136252120335698	0.221386202368979	0.00356184195854736	0.00295632884089817
O75177	O75177	O75177	CREST_HUMAN	SS18L1	Calcium-responsive transactivator	12.03486428809011	11.521733916140231	11.218440446100477	10.496114465649404	11.0087654393159	11.765750206324796	10.948227777255916	11.243862877543862	11.624549729689987	11.21994598114504	10.644564420465404	11.685283177496414	11.192853716673488	13.10512443560488	11.507131594329358	12.37472435058621	12.164556921052403	11.549693233410121	11.311757768787327	12.552246408556814	0	1	1	1	1	0	1	1	1	1	1	0	1	0	1	0	1	0	1	0	NA	NA	NA	0.411280888556621
O75179	O75179	O75179	ANR17_HUMAN	ANKRD17	Ankyrin repeat domain-containing protein 17	15.5751137497769	15.596178106428116	15.56060152308466	15.562969790413943	15.617946638716901	15.798114829652485	15.70490869863882	15.84101143800558	15.748198091931101	15.780949798749665	15.728186256845007	15.697369425945984	15.761730415509236	15.788588349716848	15.778600791939272	15.54119646285138	15.58245074464356	15.535904109783514	15.601318134499992	15.585367497409345	0	0	0	0	0	0	0	0	0	0	0	0	0	0	0	0	0	0	0	0	0.00157640860375357	0.168333086307166	0.00405095061208236	8.27437834142227e-4
O75182	O75182	O75182	SIN3B_HUMAN	SIN3B	Paired amphipathic helix protein Sin3b	13.463243367764271	13.449857950838124	13.574664477808067	13.471052790910747	13.486483101805021	13.34773208535119	13.176617298630603	13.267702571953174	13.216254773370197	13.232858586212808	13.725430167955569	13.736380789676852	13.617306748747337	13.49496805633156	13.468089423833584	13.452241240430817	13.483752809102368	13.368902002554426	13.894220936962736	13.617329709350216	0	0	0	0	0	0	0	0	0	0	0	0	0	0	0	0	0	0	0	0	0.188989851627565	0.119374699483735	0.256390260798059	0.693019587504519
O75190	O75190	O75190	DNJB6_HUMAN	DNAJB6	DnaJ homolog subfamily B member 6	14.389732157698296	14.121719669972613	14.027862811804757	14.341734238502537	14.541417313080196	14.929323143500536	14.368751982509107	15.242347946968518	14.884943184506296	14.683910237661339	14.478428367082692	14.543690407173806	14.632677187748751	14.143606425397124	14.454472807624319	14.398770408265651	14.786703555442452	14.606035006116105	14.8826287216784	14.668923753959094	0	0	0	0	0	0	0	0	0	0	0	0	0	0	0	0	0	0	0	0	0.18062663681803	0.166081800793656	0.247389353058187	0.0694343916909852
O75191	O75191	O75191	XYLB_HUMAN	XYLB	Xylulose kinase	14.955459206381189	15.071085214769479	14.9823519174295	14.948467618055645	15.002463438892535	15.298209379392686	15.500122966522516	15.478643239112063	15.41095808731001	15.381073106575665	15.628992257142734	15.399554979745384	15.382671305132089	15.586165419021087	15.331823178245662	15.682805349180173	15.632188679652863	15.79385982203578	15.524578443057157	15.549519973129383	0	0	0	0	0	0	0	0	0	0	0	0	0	0	0	0	0	0	0	0	1.87261374674223e-5	0.473875948751722	8.77719250300524e-5	0.0420572465562676
O75197	O75197	O75197	LRP5_HUMAN	LRP5	Low-density lipoprotein receptor-related protein 5	11.262764494296768	10.025864271243778	9.895754868067566	10.176160679779265	11.731879017118091	11.558750735060785	11.367879470078927	11.316264558763544	11.193574640446597	11.165949613279452	11.459031953151278	12.069755191700484	11.242620368029192	11.676750473358217	12.002604079859783	12.089963509968495	11.99094068289965	12.236364056853466	11.866459847419879	11.785076419312196	1	1	1	0	1	0	1	0	0	0	0	0	0	0	0	0	0	0	0	0	0.0184127981566665	1.0716677471187	0.0346591303958859	0.166775272302491
O75208	O75208	O75208	COQ9_HUMAN	COQ9	Ubiquinone biosynthesis protein COQ9, mitochondrial	13.94370526351176	13.684156871404891	13.722305915373866	14.456219637479082	13.36223151665563	14.776319931906599	14.535050545606675	14.71691589494122	14.806161911050422	14.471294170667273	13.754939682030045	13.877571723485453	14.583752703337655	13.669848379271919	14.03856752956147	14.124064753455297	14.64622117183188	14.689839676733078	14.75743688994292	14.312918398418185	0	0	0	0	0	0	0	0	0	0	0	0	0	0	0	0	0	0	0	0	0.494761608613212	0.151212162652262	0.573637041560094	0.0141514381211749
O75223	O75223	O75223	GGCT_HUMAN	GGCT	Gamma-glutamylcyclotransferase	16.350723410147406	16.515171603357427	16.40505335337867	16.336419387377713	16.566422753799543	16.468695628647303	16.495314789318915	16.451425245985085	16.482631515726627	16.493068918558603	16.867230468859272	16.709622352644278	16.719228369955886	16.558202450866553	16.815420823810477	15.90957670970145	16.065485558076677	16.133672045377452	16.244672292684044	16.11728189545701	0	0	0	0	0	0	0	0	0	0	0	0	0	0	0	0	0	0	0	0	9.81351558629376e-4	0.299182791615141	0.00268448216464657	2.11041756514968e-6
O75251	O75251	O75251	NDUS7_HUMAN	NDUFS7	NADH dehydrogenase [ubiquinone] iron-sulfur protein 7, mitochondrial	17.630651072020555	17.806228634965102	17.787647535608105	17.602546643383047	17.694725153065463	17.784947896451857	17.643341856218694	17.69405856442834	17.724393943296427	17.708572013189563	16.39297139826049	16.30458661750188	16.374903629112072	16.41776353012847	16.449687104587884	17.428687307020308	17.42053595625778	17.52702639894544	17.54397580215703	17.472770154831686	0	0	0	0	0	0	0	0	0	0	0	0	0	0	0	0	0	0	0	0	2.75459860625136e-11	-1.31637735189029	1.64103357395046e-9	2.96696469359649e-11
O75298	O75298	O75298	RTN2_HUMAN	RTN2	Reticulon-2	15.259386517356472	15.125942114245358	14.996976543561306	14.648003606393374	15.049984646336743	15.078213365425544	15.13074751053354	15.193656256653513	15.167492630881126	15.229945355950164	13.920045747547377	13.977843366210022	14.112162540092445	14.235041899396835	13.729875614155395	14.196663594964026	13.889732099570013	14.077216290024074	13.675780653573488	13.790857545499614	0	0	0	0	0	0	0	0	0	0	0	0	0	0	0	0	0	0	0	0	4.01402586280191e-6	-1.02106485209823	2.41897874363589e-5	0.58024163970502
O75306	O75306	O75306	NDUS2_HUMAN	NDUFS2	NADH dehydrogenase [ubiquinone] iron-sulfur protein 2, mitochondrial	19.759046183453492	19.832995058550487	19.77179410401122	19.65575256350516	19.888133793636886	19.734385474837858	19.63637149518806	19.657635958295018	19.745700581317077	19.730670799752442	18.449805570883694	18.549288325318688	18.39071057065252	18.46169126362085	18.527079868165615	19.52854377276955	19.598643200648002	19.55343993076483	19.517411806926	19.467233382153083	0	0	0	0	0	0	0	0	0	0	0	0	0	0	0	0	0	0	0	0	3.28384337169187e-11	-1.30582922090318	1.8800003302936e-9	4.83052603437225e-11
O75312	O75312	O75312	ZPR1_HUMAN	ZPR1	Zinc finger protein ZPR1	16.946095261431108	16.8114875878073	16.745359198941895	16.76605003575021	16.715935186070336	16.843945580035914	16.87481329231746	16.92883062313268	16.79386998001798	17.00145217832723	16.866469989848586	16.88814866146294	16.78153901462099	16.64471535184164	16.86385958571839	16.77481279237398	16.75298164428743	16.801228391029127	16.800672439176047	16.780347525187082	0	0	0	0	0	0	0	0	0	0	0	0	0	0	0	0	0	0	0	0	0.846518431556159	0.0119610666983405	0.880805560031496	0.599351603390379
O75317	O75317	O75317	UBP12_HUMAN	USP12	Ubiquitin carboxyl-terminal hydrolase 12	12.44800528487666	12.739535921444215	12.857020692633998	12.667736929264922	12.715998443147306	12.314894746674042	12.957537396906602	13.0303826379754	12.989563029141214	12.942213912559552	12.781730586024485	12.414994351626179	13.021889147294308	12.060753341162549	11.848806786271627	12.57646072684186	12.958569027217399	12.67091511442	12.616590194318134	12.502891459416713	0	0	0	0	0	0	0	0	0	0	0	0	0	0	0	0	0	0	0	0	0.265571639892708	-0.260024611797594	0.341936818271495	0.303838899539437
O75319	O75319	O75319	DUS11_HUMAN	DUSP11	RNA/RNP complex-1-interacting phosphatase	12.29778752417963	12.059567540747693	12.57369215268133	11.765339976015643	12.39781098204063	12.898563600239596	13.017091994455763	13.087600407862782	12.395397571005113	13.015582311680932	13.343282891402213	13.176198087440623	12.976433451569697	13.276342538234493	12.933201929305966	12.726145767268937	12.956423350829878	12.557942286787448	12.5302722060715	12.453234617636358	0	0	0	0	0	0	0	0	0	0	0	0	0	0	0	0	0	0	0	0	2.21464558980984e-4	0.92225214445761206	7.36224985579671e-4	0.00375681069725207
O75323	O75323	O75323	NIPS2_HUMAN	NIPSNAP2	Protein NipSnap homolog 2	17.180686194822783	17.31781004920125	17.258888028097473	17.06035818264214	17.252184946823675	17.227691144490155	17.198598511485045	17.198598511485045	17.210585738296455	17.12078461736863	17.594266279045986	17.57047093601449	17.687293660086972	17.960601572409125	17.668192492849297	18.257880406835234	18.112134025796887	18.274714835019566	18.062430925978493	17.992174932265094	0	0	0	0	0	0	0	0	0	0	0	0	0	0	0	0	0	0	0	0	5.41723053546093e-5	0.482179507763703	2.18046271122871e-4	1.80106251726959e-4
O75324	O75324	O75324	SNN_HUMAN	SNN	Stannin	12.122895922795605	11.820151033866967	11.547786224937086	12.20490121467567	11.873082624443702	12.500695013890914	12.597028288595153	12.54689687080648	12.411383872716964	12.84510384310983	11.437023780000327	11.68426647286971	11.943817998440505	11.526420989147889	11.216000070968855	11.903151277601989	12.054550054785397	11.851155603238004	11.66558907729133	11.799488053012404	0	0	0	0	0	0	0	0	0	0	0	0	1	0	0	0	0	0	0	0	0.117898161091941	-0.35225754185835	0.17256277595907701	0.148255960983912
O75326	O75326	O75326	SEM7A_HUMAN	SEMA7A	Semaphorin-7A	12.65779405855054	12.664516173147021	12.736735928140872	12.791807967689525	12.510783944273651	13.489208237201872	13.67815995754276	13.819151234791653	13.643946355397134	13.45342497971705	13.671353088373857	13.68013971776317	13.32479935481874	13.137381842456588	13.522324059302123	12.142659133609008	12.906146514128064	12.689576541617921	12.95244641812671	12.717813489718049	0	0	0	0	0	0	0	0	0	0	0	0	0	0	0	0	0	0	0	0	7.3873533085855e-5	0.794871998182577	2.8480958031416e-4	7.6829172518685e-4
O75340	O75340	O75340	PDCD6_HUMAN	PDCD6	Programmed cell death protein 6	18.221426636681475	18.267065545514686	18.216348001399783	18.27764610385977	18.29112572234381	18.622716772863164	18.59445218137739	18.612357394695273	18.611514759968163	18.672798233097133	18.381978012515283	18.358324964397976	18.335686930918815	18.09702391747332	18.34315968506292	18.307672212712564	18.489271751823917	18.54614838836999	18.485463778398014	18.43470559190815	0	0	0	0	0	0	0	0	0	0	0	0	0	0	0	0	0	0	0	0	0.398511510186844	0.0485123001137531	0.479734117474851	0.0378806536473632
O75347	O75347	O75347	TBCA_HUMAN	TBCA	Tubulin-specific chaperone A	18.600370293150764	18.80950124060637	18.640234343086643	18.479034192511453	18.669753590915672	18.31004024046974	18.097034208434838	18.023646077814657	18.259844387067602	18.10512586827705	18.553044250298225	18.672090348322055	19.013292682401318	18.525383164136834	18.939863258256693	18.20606521789073	18.53534752779675	18.369371566739748	18.678190912198488	18.551704507100478	0	0	0	0	0	0	0	0	0	0	0	0	0	0	0	0	0	0	0	0	0.338322775937792	0.100956008628849	0.418724065648765	0.03564829793483
O75348	O75348	O75348	VATG1_HUMAN	ATP6V1G1	V-type proton ATPase subunit G 1	18.742299566474927	18.82728377346391	18.75790431014363	18.525937487382212	18.861956211993068	19.329735033588722	19.21629826158489	19.374086423935818	19.2915551952489	19.259683505636254	18.04549305550595	18.09172978805928	18.029098464894982	18.135859559011248	18.075604494052097	18.41601403016423	18.673450560741095	18.632583475180994	18.72943487201574	18.54887833787087	0	0	0	0	0	0	0	0	0	0	0	0	0	0	0	0	0	0	0	0	2.38949785483817e-7	-0.667519197586842	2.34703741501568e-6	1.61428746472223e-6
O75351	O75351	O75351	VPS4B_HUMAN	VPS4B	Vacuolar protein sorting-associated protein 4B	19.28033580855526	19.324883717194094	19.263872062082132	19.2754675350125	19.30650676512026	19.371774517722205	19.291235913449498	19.215871849954613	19.208967790843154	19.142136980147118	19.48983620337991	19.50813907843849	19.461631318756808	19.493753834209414	19.442971835148352	19.2926294417765	19.361301283333187	19.254009018501325	19.31183477408716	19.3403217272477	0	0	0	0	0	0	0	0	0	0	0	0	0	0	0	0	0	0	0	0	1.86072279503038e-4	0.189053276393746	6.34625242645468e-4	8.39213830663339e-4
O75352	O75352	O75352	MPU1_HUMAN	MPDU1	Mannose-P-dolichol utilization defect 1 protein	18.8364911413431	18.993084885620075	18.82702631081686	18.94118519149916	19.1966429457018	18.774967179372865	18.640876852585357	18.681550700145916	18.813527570187816	18.646474332977192	19.165513060343674	19.328026213795038	19.019959867901214	18.934808107897457	18.76749587650499	18.971001790484447	19.08793670713838	18.890825345302712	18.76074918045333	18.863578322946953	0	0	0	0	0	0	0	0	0	0	0	0	0	0	0	0	0	0	0	0	0.435021522150976	0.08427453029228	0.515859964497718	0.219064017629294
O75356	O75356	O75356	ENTP5_HUMAN	ENTPD5	Nucleoside diphosphate phosphatase ENTPD5	16.124165748996095	15.845161682844891	16.1019941311578	15.963842102275649	15.788677554979044	15.911480936314303	15.653723987465455	16.01758704227166	15.84874029154372	15.98158065994782	15.796931888830649	15.88562488496142	15.9236756737287	15.66339132187676	15.779075517574277	15.576921246226137	15.87625792885923	15.904813348245547	15.754308178870163	16.11340236679634	0	0	0	0	0	0	0	0	0	0	0	0	0	0	0	0	0	0	0	0	0.069353862360714	-0.15502838665633	0.109187037285626	0.704773083324038
O75362	O75362	O75362	ZN217_HUMAN	ZNF217	Zinc finger protein 217	11.348053115981335	11.430044775878596	11.630162446194714	11.70153606181728	11.622646716948877	11.009532118448357	10.744607375189938	11.121740711802673	11.02896966105358	9.74420146893387	10.719867928344366	11.575387973368848	11.392756368764276	10.726286289720674	11.019461088242752	11.062612847651154	12.148644992694523	11.277153703420138	10.932657681422068	11.027360046020856	0	0	0	0	0	1	1	0	0	0	0	0	1	0	1	0	0	0	0	0	0.0782334808262672	-0.459736693675971	0.121355012351951	0.513162347581604
O75363	O75363	O75363	BCAS1_HUMAN	BCAS1	Breast carcinoma-amplified sequence 1	12.36627345825474	9.824098611684281	10.750162663863174	10.217717522410151	13.073154551133989	11.435506124073704	12.456894037705101	10.235257175566755	10.420013547845366	10.310975505327137	11.762534802186416	11.152726916241576	11.75012493437931	11.844346466696969	11.564959230195347	11.444854422508037	12.791830346961724	12.5130465463226	12.285945439231192	12.599938405178193	1	1	1	1	1	1	1	1	1	1	1	1	0	1	0	0	0	0	0	0	NA	NA	NA	0.019571969960357
O75367	O75367	O75367	H2AY_HUMAN	MACROH2A1	Core histone macro-H2A.1	13.135754169251937	14.101089303039858	13.274830926515596	14.078184172174028	13.388192228427453	14.99438437667809	14.595146733800792	14.619652580870028	14.976411970133563	14.625646066202421	13.626986614424798	13.047381269771456	13.867433195578434	14.205640542856566	14.226525087086141	14.345419108056287	14.909499363264429	14.73484190353902	14.254571014184986	15.81168074200516	0	0	0	0	0	0	0	0	0	0	0	0	0	0	0	0	0	0	0	0	0.46410525910459	0.199183182061702	0.543776175912608	0.00834906475299452
O75368	O75368	O75368	SH3L1_HUMAN	SH3BGRL	Adapter SH3BGRL	19.25575473366493	19.197504681102163	19.14783344253696	19.270174397129555	19.357320035905207	19.219045592645376	18.81028606471882	19.048627888326962	19.108695452234155	18.991549525218343	19.083739005688265	19.131497789150405	19.310262182627007	18.961692730779305	19.16364476273152	19.036514387538293	19.179080526753044	19.082081455031346	19.622339646049998	19.27128291687528	0	0	0	0	0	0	0	0	0	0	0	0	0	0	0	0	0	0	0	0	0.101392304937612	-0.115550163872459	0.151785454627373	0.325975860799886
O75369	O75369	O75369	FLNB_HUMAN	FLNB	Filamin-B	19.86618319725541	19.910527087738114	19.95910483482636	19.86345430796315	19.965516572268307	20.087149434587925	20.04986184072779	20.07195460160723	20.02593977991669	20.14370207685793	21.3947724897528	21.418143942738002	21.415448823138277	21.346629512206952	21.440073284615778	20.84421843422138	21.01538782735926	20.913983581442977	20.98281536518993	20.923082252387154	0	0	0	0	0	0	0	0	0	0	0	0	0	0	0	0	0	0	0	0	5.6441105934011e-13	1.49005641048009	1.22263638935432e-10	5.63512881681109e-7
O75376	O75376	O75376	NCOR1_HUMAN	NCOR1	Nuclear receptor corepressor 1	13.807354922057604	13.764622828766186	13.889247267104103	14.003140147806086	13.782322555039759	14.397855092223447	14.128638812852598	14.044727089374605	13.882375575805893	14.206152046155982	14.129017317611691	14.117018036217539	13.955477369481288	14.320109491519824	14.040255468600096	14.228134751066591	14.250542695953722	14.183015000882756	14.087645155620075	14.257689845888255	0	0	0	0	0	0	0	0	0	0	0	0	0	0	0	0	0	0	0	0	0.00986595993109659	0.263037992531341	0.0200954685762997	0.271243435302552
O75379	O75379	O75379	VAMP4_HUMAN	VAMP4	Vesicle-associated membrane protein 4	15.451584618444594	15.487139739857147	15.398152466592698	15.314356654821728	15.68636373605026	16.03610061720777	15.848478683272564	16.088885524616714	15.922489167575497	16.148548079610173	15.440898358537149	15.773538468844603	15.855350304680545	15.789676277259646	15.427401241858155	15.556365346725356	15.578319615436135	15.490672283300086	15.374244806866582	15.471383089871923	0	0	0	0	0	0	0	0	0	0	0	0	0	0	0	0	0	0	0	0	0.0873286126609939	0.189853487082734	0.133372490563618	0.100874950170394
O75380	O75380	O75380	NDUS6_HUMAN	NDUFS6	NADH dehydrogenase [ubiquinone] iron-sulfur protein 6, mitochondrial	17.16596688035822	17.2836671674915	17.229307020224198	17.124595910804725	17.301469401417567	17.032799086884534	16.962331212683342	17.292932692960793	17.07971393680079	17.296611551606087	15.086467993464069	15.111209042325555	15.293611744392855	14.963194126689443	15.212743348825345	16.61682162059506	16.96881301703731	16.723127620297262	16.90530473219778	16.795709934010812	0	0	0	0	0	0	0	0	0	0	0	0	0	0	0	0	0	0	0	0	2.53838109952887e-12	-2.08755602491979	3.03450436066808e-10	2.338855756751e-10
O75381	O75381	O75381	PEX14_HUMAN	PEX14	Peroxisomal membrane protein PEX14	17.252794766628313	16.973798247407792	17.148605672186942	17.08176427691825	17.00393509493147	16.79006844336059	16.708289098788203	16.666543025085097	16.842853646957124	16.756934146566504	16.678036132277754	16.729859686061808	16.576093091445763	16.486621366233692	16.626992316224587	16.47845364780607	16.47301283345032	16.27344231126462	16.542655565740635	16.71192234755618	0	0	0	0	0	0	0	0	0	0	0	0	0	0	0	0	0	0	0	0	1.30180406644437e-5	-0.472659093165831	6.50902033222185e-5	0.133109636260183
O75382	O75382	O75382	TRIM3_HUMAN	TRIM3	Tripartite motif-containing protein 3	16.167035859408443	16.25127158303084	16.2160902832121	16.073011824005484	16.183771054173658	16.49943639700395	16.52778853004206	16.446299852866105	16.440817271172406	16.483198570738054	16.08236737552857	15.977293341360147	15.996775783939578	16.11897756128907	16.024005521132977	15.973917053882412	16.155345972416214	16.17080528400113	15.969001961284087	16.117020066088187	0	0	0	0	0	0	0	0	0	0	0	0	0	0	0	0	0	0	0	0	0.015235528501183499	-0.138352204116035	0.0294105878942644	0.511264311008925
O75385	O75385	O75385	ULK1_HUMAN	ULK1	Serine/threonine-protein kinase ULK1	13.692506532697143	13.440583714094757	13.529259724254361	13.569701364596297	13.66550247488572	13.721366250598859	13.79755007740977	13.606995033157121	13.683575844590955	13.357675706015947	13.648683387556263	13.943485505193882	13.546098636548036	13.422472175353958	13.038804131384115	13.352746940609087	13.262767280582949	13.260488836080064	13.499447297485176	13.216279028396713	0	0	0	0	0	0	0	0	0	0	0	0	0	0	0	0	0	0	0	0	0.694621430301841	-0.059601994898399	0.755096639739885	0.20397434644208
O75386	O75386	O75386	TULP3_HUMAN	TULP3	Tubby-related protein 3	13.435930651703595	13.237892599179945	13.513443864343675	13.537934230721708	13.207429248924907	13.245730952456624	13.243895448153467	13.175044238207915	13.402652370495026	13.617237864746105	13.615273286825314	13.619302955415687	13.729503912810786	13.686128424957793	13.77696756953866	13.746986604687939	13.599715294708979	13.619406132395003	13.617513381019313	13.68686159346814	0	0	0	0	0	0	0	0	0	0	0	0	0	0	0	0	0	0	0	0	0.00872240633844914	0.298909110934881	0.0180459697477207	0.668311680740363
O75387	O75387	O75387	LAT3_HUMAN	SLC43A1	Large neutral amino acids transporter small subunit 3	11.717042320355322	12.467093485872693	12.476961326634182	12.675604252639003	11.875119618507439	12.622912053636929	12.821560750233616	12.861784815405548	12.362017770253402	12.268422111863918	12.178633731278241	12.196067240551569	11.893183956284595	12.018457531540463	11.72068461072448	12.177693599097378	11.962613142213218	11.131814149297963	11.454371272332393	10.874299825347489	0	0	0	0	0	0	0	0	0	0	0	0	0	0	0	0	1	1	0	1	0.293962571720786	-0.240958786725857	0.372802217142737	0.0954749048032255
O75390	O75390	O75390	CISY_HUMAN	CS	Citrate synthase, mitochondrial	19.975668873593932	20.05984877086793	20.13072891193509	19.926828752033312	20.323479232164456	20.30034809122732	20.131671106822022	20.184722827014962	20.401871148269997	20.147296859630934	19.780970617541634	19.874257970309383	20.068416173517054	19.325913682712805	20.077141690258394	19.731847679237156	20.27019265126477	20.29888371547655	20.62453132209709	20.15293837583388	0	0	0	0	0	0	0	0	0	0	0	0	0	0	0	0	0	0	0	0	0.081988218938202	-0.25797088125109	0.126226579867401	0.0477009853943771
O75391	O75391	O75391	SPAG7_HUMAN	SPAG7	Sperm-associated antigen 7	14.447728987395354	14.479047617312322	14.388091302315097	14.710731112033821	14.533433160682034	14.48455859409558	14.399077610477097	14.535712785216786	14.513227944210922	14.324159446205455	15.140554207594707	15.093438197750721	15.138847739116994	14.788269714460444	14.96899971209335	14.850855863227746	14.894505170777006	14.59607908004132	15.079747265110509	14.707396881532004	0	0	0	0	0	0	0	0	0	0	0	0	0	0	0	0	0	0	0	0	8.44229201770145e-5	0.514215478255519	3.17974485535137e-4	0.0677475286979767
O75394	O75394	O75394	RM33_HUMAN	MRPL33	Large ribosomal subunit protein bL33m	14.203317411157522	13.881161769236098	14.11862479982478	13.863015027687341	14.265219452385468	14.492372723608998	14.227766341646404	14.537175924874264	14.12512283567426	13.877312895099355	14.215168943292307	14.094333401492978	14.22544093698065	13.94674182415994	14.383231775670847	14.646631833050044	14.536502215001637	14.415649352580495	14.242228839633327	14.74523312964227	0	0	0	0	0	0	0	0	0	0	0	0	0	0	0	0	0	0	0	0	0.341932600350471	0.106715684261102	0.422706569302051	0.00840317484969833
O75396	O75396	O75396	SC22B_HUMAN	SEC22B	Vesicle-trafficking protein SEC22b	20.589693202077203	20.71831546545238	20.675996646435966	20.56040747502995	20.610451762244	20.67658211037012	20.61929220738931	20.678732511189317	20.614060965616137	20.534053955349062	20.310723712975346	20.412381707978255	20.364218031040597	20.198804711136585	20.372138123454242	20.215336287940634	20.27176620201704	20.387018105253766	20.510468649062375	20.151787067062685	0	0	0	0	0	0	0	0	0	0	0	0	0	0	0	0	0	0	0	0	1.186882356609e-4	-0.299319652930894	4.26968675413874e-4	0.737928413781768
O75400	O75400	O75400	PR40A_HUMAN	PRPF40A	Pre-mRNA-processing factor 40 homolog A	16.696736654828467	16.534319602736037	16.554990476984802	16.646586834783733	16.543829336651704	16.594559337719748	16.605307331208344	16.54877074388391	16.7082756252899	16.516583390836736	16.61884430176665	16.896568922926306	16.785963247077273	16.998469230514704	16.7406503938806	16.64000480604477	16.508378201793466	16.44990468826886	16.381292837130253	16.579407281800698	0	0	0	0	0	0	0	0	0	0	0	0	0	0	0	0	0	0	0	0	0.0107195822802883	0.212806638036156	0.0215940211053986	0.00208345006796772
O75410	O75410	O75410	TACC1_HUMAN	TACC1	Transforming acidic coiled-coil-containing protein 1	14.75187875229113	14.724401937594733	14.8701286824571	14.890862742097699	14.897410616031044	15.240429867929743	15.3415292473047	15.365416830340157	15.311883100239701	15.46227539582051	14.862530817337069	14.81619868442256	14.759986980321083	14.877672366429842	14.767755133618993	15.184065613827125	15.213742170313143	15.09132380786224	15.20013614702976	15.350231330656232	0	0	0	0	0	0	0	0	0	0	0	0	0	0	0	0	0	0	0	0	0.862912361682654	-0.0101077496684336	0.893340555268209	2.63816940082985e-5
O75414	O75414	O75414	NDK6_HUMAN	NME6	Nucleoside diphosphate kinase 6	13.966316180396165	14.14657663058785	13.944629713085995	13.8414070971946	14.073806847178492	14.508029950727437	14.772412523733204	14.637887105811949	14.74730137451629	14.682802606468686	14.099487535950407	14.081009008356022	14.140893661964123	14.287827790536342	14.050214280723369	14.718008358944207	14.784016210601322	14.75075931751033	14.586493846751301	14.935828035924331	0	0	0	0	0	0	0	0	0	0	0	0	0	0	0	0	0	0	0	0	0.109262850061411	0.137339161817433	0.161397298791413	4.20958404341936e-6
O75420	O75420	O75420	GGYF1_HUMAN	GIGYF1	GRB10-interacting GYF protein 1	13.625389223317736	13.770498720892892	13.531283977828286	13.472157725345888	13.629561533799276	13.538334455483527	13.693617630479885	13.793684585583808	13.708361853504758	13.80367708178866	13.483047377859958	13.07578497109459	13.547978966547017	13.054215952147032	13.458483513907689	13.259157711938176	13.639148487260279	13.592573831037898	13.879075843268414	13.750518577878692	0	0	0	0	0	0	0	0	0	0	0	0	0	0	0	0	0	0	0	0	0.0422275516524173	-0.281876079925556	0.0713285198090885	0.0592887257693535
O75427	O75427	O75427	LRCH4_HUMAN	LRCH4	Leucine-rich repeat and calponin homology domain-containing protein 4	13.4824676583312	13.288318184256537	13.315715658022201	13.57134973219276	13.088687220031645	13.497964075456489	13.619348812761915	13.822351741352252	13.685252511544498	13.721611903884371	12.903524139523675	13.048514120100323	13.08886606796157	13.186056964030788	13.193864126135539	13.46666280362781	13.721334205781993	13.508785162064513	13.456290236855164	13.545217896097235	0	0	0	0	0	0	0	0	0	0	0	0	0	0	0	0	0	0	0	0	0.0435297737817882	-0.265142607016486	0.0732195460358935	5.42401540530826e-4
O75431	O75431	O75431	MTX2_HUMAN	MTX2	Metaxin-2	16.80461002453023	17.149002799780483	17.052185930542116	16.919340548034096	17.26611853946525	17.231868042989813	16.931233825242874	16.96364119324131	17.183519080431285	16.945272359833535	17.042696058176464	17.19512225190848	17.2765969850104	17.07375455648367	17.003232401705983	17.02313707415796	17.342881998395907	17.32354739993697	17.59240593702046	17.41066665316759	0	0	0	0	0	0	0	0	0	0	0	0	0	0	0	0	0	0	0	0	0.379008736420506	0.0800288821865642	0.460545030686834	0.0387685514613941
O75436	O75436	O75436	VP26A_HUMAN	VPS26A	Vacuolar protein sorting-associated protein 26A	19.056891688362846	19.165223522182497	19.128092523877385	19.08029707109113	19.230135394009526	18.987683145593408	19.068951426260917	19.011732289394093	19.05315165028733	18.93908846120051	18.955627206332636	19.02080364839949	18.932673250686527	18.716169705803754	18.767156379666716	18.74872354002672	18.786856675272876	18.824200510050733	18.86661487390266	18.783557815080368	0	0	0	0	0	0	0	0	0	0	0	0	0	0	0	0	0	0	0	0	0.00216161200504932	-0.253642001726856	0.00537052703672358	0.23272840846375
O75438	O75438	O75438	NDUB1_HUMAN	NDUFB1	NADH dehydrogenase [ubiquinone] 1 beta subcomplex subunit 1	14.599837312521862	14.726292676779641	14.89747679578686	15.031111013907925	15.121893660497951	15.154798335135878	15.203420655957867	15.00296880348227	15.163512097729836	15.017356505108253	13.874116854444512	13.84180019140179	13.39082726404005	13.859874455263567	13.314271674601155	14.54212501616021	14.22766858457896	14.230891075447085	14.065424549812066	14.222002410248	0	0	0	0	0	0	0	0	0	0	0	0	0	0	0	0	0	0	0	0	3.13123284913091e-6	-1.21914420394864	1.98237213947743e-5	9.72986667839184e-4
O75439	O75439	O75439	MPPB_HUMAN	PMPCB	Mitochondrial-processing peptidase subunit beta	16.135963739038992	16.425919045754767	16.371698382814444	16.219433252497407	16.370764020705728	16.417270718875148	16.26870829245985	16.304536709470046	16.41336348121097	16.307336019881216	16.506211489153525	16.45289595543039	16.56115516289363	16.568729546517538	16.561599711674095	16.427682768880256	16.501135877120877	16.541521675740082	16.602381355992172	16.49530854261486	0	0	0	0	0	0	0	0	0	0	0	0	0	0	0	0	0	0	0	0	0.00306573919413546	0.225362684971561	0.00728704022568081	0.717159488465901
O75446	O75446	O75446	SAP30_HUMAN	SAP30	Histone deacetylase complex subunit SAP30	12.466981367962868	10.962894162736868	12.052714078928464	11.993692050052394	12.368787443200437	11.129650084607226	11.23015763775887	11.691097912628049	10.390921283500447	10.987738889807874	11.97554707669271	12.392628685003803	12.9171128335761	12.458847454808296	12.601729010919398	12.44265586094606	12.390314078431878	12.6234517259648	12.523770210520114	11.664482840364682	0	1	0	0	0	0	1	0	0	1	0	0	0	0	0	0	0	0	0	0	0.111261405748886	0.500159191623853	0.164016951825883	0.543570654689754
O75448	O75448	O75448	MED24_HUMAN	MED24	Mediator of RNA polymerase II transcription subunit 24	14.357490149941464	14.247986833566161	14.646103014759403	14.421354810792206	14.302196223782914	14.589481449009725	14.441251846203015	14.404356598064151	14.576555204341664	14.287827790536342	14.727569520549377	14.845730153439808	14.541840766895847	14.917670434361762	14.617496162793643	14.378586129505932	14.874947738152576	14.445512820882831	14.530394143884585	14.605589475383539	0	0	0	0	0	0	0	0	0	0	0	0	0	0	0	0	0	0	0	0	0.00468452406112124	0.335035201039659	0.0105319664375559	0.14235632572624
O75449	O75449	O75449	KTNA1_HUMAN	KATNA1	Katanin p60 ATPase-containing subunit A1	13.50556347636058	14.08005135037475	13.93152240234419	14.17783995131825	14.138127779503723	13.628707534555183	13.47499872572911	13.391753759930845	13.544771287994667	13.646558710154547	13.964584545698731	13.898176224730614	14.252643259712636	13.359584859706716	14.074409099343736	13.395011907449542	13.650468394312739	13.587074277201008	13.854322985079884	13.593379450454544	0	0	0	0	0	0	0	0	0	0	0	0	0	0	0	0	0	0	0	0	0.750162604281238	-0.0567413941418078	0.802851284993206	0.0812010883264301
O75475	O75475	O75475	PSIP1_HUMAN	PSIP1	PC4 and SFRS1-interacting protein	16.701320000699912	16.75324286957982	16.732578187529207	16.86840058191975	16.715278327931166	17.25152864062194	17.10781984380158	17.127732413888882	17.13536860955496	17.084953679539712	17.642432516860307	17.58894150261717	17.63206510633568	17.805019572306872	17.690530041749547	17.813618377902472	17.784602897768963	17.71841246808321	17.772772045639936	17.724000835654987	0	0	0	0	0	0	0	0	0	0	0	0	0	0	0	0	0	0	0	0	1.38065457571806e-9	0.917633754441944	3.70098542621412e-8	0.0744028729343676
O75477	O75477	O75477	ERLN1_HUMAN	ERLIN1	Erlin-1	16.85151725867989	17.11762281131841	17.08809462785283	17.171186573034966	16.997080221657107	16.74880869438959	16.681156038744092	16.79847180110162	16.634910288752252	16.73539736104052	16.781654267845337	16.898790308381212	17.178859334100938	17.051081458694313	16.984863446633817	17.041498738710768	16.988795618087984	17.053385023994842	16.954434891621318	17.210728411289868	0	0	0	0	0	0	0	0	0	0	0	0	0	0	0	0	0	0	0	0	0.429888632903827	-0.0660505353775171	0.510831340655918	0.363937420077898
O75478	O75478	O75478	TAD2A_HUMAN	TADA2A	Transcriptional adapter 2-alpha	11.537266942623724	11.807924525420793	11.57363772095937	11.02172261763122	10.571644259154478	11.470877447660074	11.55477589110385	11.234440245766983	11.891301458759305	11.528224550637072	11.254751101784239	11.898045816403151	11.252901920450268	11.529313415828627	11.456487896730454	11.627761852402616	11.61596061889305	10.199469438088462	11.784573505178638	11.716326477735555	0	1	0	0	1	0	0	0	0	0	0	0	0	0	0	0	0	1	0	0	0.535174289681477	0.175860817081432	0.610680798946048	0.783964243900581
[truncated: 7,521 more rows]
[truncated: 9 more columns]

## Sheet: Mitocarta list
Symbol	UniProt
AARS2	Q5JTZ9
AASS	Q9UDR5
ABAT	P80404
ABCA9	Q8IUA7
ABCB10	Q9NRK6
ABCB6	Q9NP58
ABCB7	O75027
ABCB8	Q9NUT2
ABCD3	P28288
ABCF2	Q9UG63
ABHD10	Q9NUJ1
ABHD11	Q8NFV4
ACAA2	P42765
ACAD10	Q6JQN1
ACAD8	Q9UKU7
ACAD9	Q9H845
ACADL	P28330
ACADM	P11310
ACADS	P16219
ACADSB	P45954
ACADVL	P49748
ACAT1	P24752
ACLY	P53396
ACO2	Q99798
[truncated: 988 more rows]

## Sheet: Reactome_DOWN_S_vs_S+CHCHD4
ID	Description	GeneRatio	BgRatio	RichFactor	FoldEnrichment	zScore	pvalue	p.adjust	qvalue	geneID	Count
[truncated: 704 more rows]
